# Supplementary material for: An efficient General Transit Feed Specification (GTFS) enabled algorithm for dynamic transit accessibility analysis
Source: PLoS One. 2017 Oct 5;12(10):e0185333. doi: 10.1371/journal.pone.0185333 (PMC5628824; doi:10.1371/journal.pone.0185333)
Supplement: S1 Dataset — (ZIP) [file pone.0185333.s001.zip]

Archive with 9 entries (8 files):
- GTFS for upload/
- GTFS for upload/agency.txt
- GTFS for upload/calendar.txt
- GTFS for upload/calendar_dates.txt
- GTFS for upload/routes.txt
- GTFS for upload/shapes.txt
- GTFS for upload/stops.txt
- GTFS for upload/stop_times.txt
- GTFS for upload/trips.txt
