# Supplementary material for: An efficient General Transit Feed Specification (GTFS) enabled algorithm for dynamic transit accessibility analysis
Source: PLoS One. 2017 Oct 5;12(10):e0185333. doi: 10.1371/journal.pone.0185333 (PMC5628824; doi:10.1371/journal.pone.0185333)
Supplement: S1 Dataset — (ZIP) [file pone.0185333.s001.zip › GTFS for upload/agency.txt]

agency_id,agency_name,agency_url,agency_timezone,agency_lang,agency_phone
,Utah Transit Authority,http://www.rideuta.com,America/Denver,en,888-RIDE-UTA
