# Supplementary material for: An efficient General Transit Feed Specification (GTFS) enabled algorithm for dynamic transit accessibility analysis
Source: PLoS One. 2017 Oct 5;12(10):e0185333. doi: 10.1371/journal.pone.0185333 (PMC5628824; doi:10.1371/journal.pone.0185333)
Supplement: S1 Dataset — (ZIP) [file pone.0185333.s001.zip › GTFS for upload/calendar.txt]

service_id	monday	tuesday	wednesday	thursday	friday	saturday	sunday	start_date	end_date
1	0	0	0	0	0	0	0	20140817	20141206
2	0	0	0	0	0	1	0	20140817	20141206
3	0	0	0	0	0	0	1	20140817	20141206
4	1	1	1	1	1	0	0	20140817	20141206
8	0	0	0	0	0	0	0	20140817	20141206
9	0	0	0	0	0	0	0	20140817	20141206
10	0	0	0	0	0	0	0	20140817	20141206
11	0	0	0	0	0	0	0	20140817	20141206
12	0	0	0	0	0	0	0	20140817	20141206
13	0	0	0	0	0	0	0	20140817	20141206
15	0	0	0	0	0	0	0	20140817	20141206
16	0	0	0	0	0	0	0	20140817	20141206
17	0	0	0	0	0	0	0	20140817	20141206
18	0	0	0	0	0	0	0	20140817	20141206
19	0	0	0	0	0	0	0	20140817	20141206
20	0	0	0	0	0	0	0	20140817	20141206
21	0	0	0	0	0	0	0	20140817	20141206
22	0	0	0	0	0	0	0	20140817	20141206
23	0	0	0	0	0	0	0	20140817	20141206
24	0	0	0	0	0	0	0	20140817	20141206
25	0	0	0	0	0	0	0	20140817	20141206
105202	0	0	0	0	0	0	0	20140817	20141206
116302	0	0	0	0	0	0	0	20140817	20141206
156202	0	0	0	0	0	0	0	20140817	20141206
168202	0	0	0	0	0	0	0	20140817	20141206
105303	0	0	0	0	0	0	0	20140817	20141206
1004	0	0	0	0	0	0	0	20140817	20141206
12704	0	0	0	0	0	0	0	20140817	20141206
13304	0	0	0	0	0	0	0	20140817	20141206
24904	0	0	0	0	0	0	0	20140817	20141206
32404	0	0	0	0	0	0	0	20140817	20141206
46304	0	0	0	0	0	0	0	20140817	20141206
71304	0	0	0	0	0	0	0	20140817	20141206
74204	0	0	0	0	0	0	0	20140817	20141206
82404	0	0	0	0	0	0	0	20140817	20141206
123704	0	0	0	0	0	0	0	20140817	20141206
128004	0	0	0	0	0	0	0	20140817	20141206
142204	0	0	0	0	0	0	0	20140817	20141206
150804	0	0	0	0	0	0	0	20140817	20141206
105224	0	0	0	0	0	0	0	20140817	20141206
105325	0	0	0	0	0	0	0	20140817	20141206
