# Supplementary material for: An efficient General Transit Feed Specification (GTFS) enabled algorithm for dynamic transit accessibility analysis
Source: PLoS One. 2017 Oct 5;12(10):e0185333. doi: 10.1371/journal.pone.0185333 (PMC5628824; doi:10.1371/journal.pone.0185333)
Supplement: S1 Dataset — (ZIP) [file pone.0185333.s001.zip › GTFS for upload/calendar_dates.txt]

service_id	date	exception_type
16	20140901	1
4	20140901	2
24	20141004	1
2	20141004	2
25	20141005	1
3	20141005	2
17	20141127	1
4	20141127	2
12	20141128	1
4	20141128	2
105202	20141129	1
105202	20141206	1
116302	20140927	1
116302	20141108	1
156202	20140823	1
156202	20140830	1
156202	20140906	1
156202	20140913	1
156202	20140920	1
156202	20140927	1
156202	20141011	1
156202	20141018	1
156202	20141025	1
168202	20140823	1
168202	20140830	1
105303	20141123	1
105303	20141130	1
1004	20140825	1
1004	20140826	1
1004	20140827	1
1004	20140828	1
1004	20140829	1
1004	20140902	1
1004	20140903	1
1004	20140904	1
1004	20140905	1
1004	20140909	1
1004	20140910	1
1004	20140911	1
1004	20140912	1
1004	20140916	1
1004	20140917	1
1004	20140918	1
1004	20140919	1
1004	20140923	1
1004	20140924	1
1004	20140925	1
1004	20140930	1
1004	20141001	1
1004	20141002	1
1004	20141003	1
1004	20141007	1
1004	20141008	1
1004	20141009	1
1004	20141010	1
1004	20141014	1
1004	20141015	1
1004	20141021	1
1004	20141022	1
1004	20141023	1
1004	20141024	1
1004	20141028	1
1004	20141029	1
1004	20141030	1
1004	20141031	1
1004	20141104	1
1004	20141105	1
1004	20141106	1
1004	20141107	1
1004	20141111	1
1004	20141112	1
1004	20141113	1
1004	20141114	1
1004	20141118	1
1004	20141119	1
1004	20141120	1
1004	20141121	1
1004	20141125	1
1004	20141202	1
1004	20141203	1
1004	20141204	1
1004	20141205	1
12704	20140818	1
12704	20140819	1
12704	20140820	1
12704	20140821	1
12704	20140822	1
12704	20141016	1
12704	20141017	1
13304	20140825	1
13304	20140826	1
13304	20140827	1
13304	20140828	1
13304	20140829	1
13304	20140902	1
13304	20140903	1
13304	20140904	1
13304	20140905	1
13304	20140908	1
13304	20140909	1
13304	20140910	1
13304	20140911	1
13304	20140912	1
13304	20140915	1
13304	20140916	1
13304	20140917	1
13304	20140918	1
13304	20140919	1
13304	20140922	1
13304	20140923	1
13304	20140924	1
13304	20140925	1
13304	20140926	1
13304	20140929	1
13304	20140930	1
13304	20141001	1
13304	20141002	1
13304	20141003	1
13304	20141006	1
13304	20141007	1
13304	20141008	1
13304	20141009	1
13304	20141010	1
13304	20141013	1
13304	20141014	1
13304	20141015	1
13304	20141016	1
13304	20141020	1
13304	20141021	1
13304	20141022	1
13304	20141023	1
13304	20141024	1
13304	20141027	1
13304	20141028	1
13304	20141029	1
13304	20141030	1
13304	20141031	1
13304	20141103	1
13304	20141104	1
13304	20141105	1
13304	20141106	1
13304	20141107	1
13304	20141110	1
13304	20141111	1
13304	20141112	1
13304	20141113	1
13304	20141114	1
13304	20141117	1
13304	20141118	1
13304	20141119	1
13304	20141120	1
13304	20141121	1
13304	20141124	1
13304	20141125	1
13304	20141126	1
13304	20141201	1
13304	20141202	1
13304	20141203	1
13304	20141204	1
13304	20141205	1
24904	20140818	1
24904	20140819	1
24904	20140820	1
24904	20140821	1
24904	20140822	1
32404	20140818	1
32404	20140819	1
32404	20140820	1
32404	20140821	1
32404	20140822	1
32404	20140825	1
32404	20140826	1
32404	20140827	1
32404	20140828	1
32404	20140829	1
32404	20140902	1
32404	20140903	1
32404	20140904	1
32404	20140905	1
46304	20140822	1
46304	20140829	1
46304	20140905	1
46304	20140912	1
46304	20140919	1
46304	20140926	1
46304	20141003	1
46304	20141010	1
46304	20141017	1
46304	20141024	1
46304	20141031	1
46304	20141107	1
46304	20141114	1
46304	20141121	1
46304	20141205	1
71304	20140822	1
71304	20141017	1
74204	20141124	1
74204	20141125	1
74204	20141126	1
74204	20141201	1
74204	20141202	1
74204	20141203	1
74204	20141204	1
74204	20141205	1
82404	20140825	1
82404	20140826	1
82404	20140827	1
82404	20140828	1
82404	20140829	1
82404	20140902	1
82404	20140903	1
82404	20140904	1
82404	20140905	1
82404	20140908	1
82404	20140909	1
82404	20140910	1
82404	20140911	1
82404	20140912	1
82404	20140915	1
82404	20140916	1
82404	20140917	1
82404	20140918	1
82404	20140919	1
82404	20140922	1
82404	20140923	1
82404	20140924	1
82404	20140925	1
82404	20140929	1
82404	20140930	1
82404	20141001	1
82404	20141002	1
82404	20141003	1
82404	20141006	1
82404	20141007	1
82404	20141008	1
82404	20141009	1
82404	20141010	1
82404	20141013	1
82404	20141014	1
82404	20141015	1
82404	20141020	1
82404	20141021	1
82404	20141022	1
82404	20141023	1
82404	20141024	1
82404	20141027	1
82404	20141028	1
82404	20141029	1
82404	20141030	1
82404	20141031	1
82404	20141103	1
82404	20141104	1
82404	20141105	1
82404	20141106	1
82404	20141107	1
82404	20141110	1
82404	20141111	1
82404	20141112	1
82404	20141113	1
82404	20141114	1
82404	20141117	1
82404	20141118	1
82404	20141119	1
82404	20141120	1
82404	20141121	1
82404	20141124	1
82404	20141125	1
82404	20141201	1
82404	20141202	1
82404	20141203	1
82404	20141204	1
82404	20141205	1
123704	20140908	1
123704	20140915	1
123704	20140922	1
123704	20140929	1
123704	20141006	1
123704	20141013	1
123704	20141020	1
123704	20141027	1
123704	20141103	1
123704	20141110	1
123704	20141117	1
123704	20141124	1
123704	20141201	1
128004	20140818	1
128004	20140819	1
128004	20140820	1
128004	20140821	1
128004	20140825	1
128004	20140826	1
128004	20140827	1
128004	20140828	1
128004	20140902	1
128004	20140903	1
128004	20140904	1
128004	20140908	1
128004	20140909	1
128004	20140910	1
128004	20140911	1
128004	20140915	1
128004	20140916	1
128004	20140917	1
128004	20140918	1
128004	20140922	1
128004	20140923	1
128004	20140924	1
128004	20140925	1
128004	20140929	1
128004	20140930	1
128004	20141001	1
128004	20141002	1
128004	20141006	1
128004	20141007	1
128004	20141008	1
128004	20141009	1
128004	20141013	1
128004	20141014	1
128004	20141015	1
128004	20141016	1
128004	20141020	1
128004	20141021	1
128004	20141022	1
128004	20141023	1
128004	20141027	1
128004	20141028	1
128004	20141029	1
128004	20141030	1
128004	20141103	1
128004	20141104	1
128004	20141105	1
128004	20141106	1
128004	20141110	1
128004	20141111	1
128004	20141112	1
128004	20141113	1
128004	20141117	1
128004	20141118	1
128004	20141119	1
128004	20141120	1
128004	20141124	1
128004	20141125	1
128004	20141126	1
128004	20141201	1
128004	20141202	1
128004	20141203	1
128004	20141204	1
142204	20140828	1
150804	20140825	1
150804	20140827	1
150804	20140829	1
150804	20140903	1
150804	20140905	1
150804	20140908	1
150804	20140910	1
150804	20140912	1
150804	20140915	1
150804	20140917	1
150804	20140919	1
150804	20140922	1
150804	20140924	1
150804	20140926	1
150804	20140929	1
150804	20141001	1
150804	20141003	1
150804	20141006	1
150804	20141008	1
150804	20141010	1
150804	20141013	1
150804	20141015	1
150804	20141020	1
150804	20141022	1
150804	20141024	1
150804	20141027	1
150804	20141029	1
150804	20141031	1
150804	20141103	1
150804	20141105	1
150804	20141107	1
150804	20141110	1
150804	20141112	1
150804	20141114	1
150804	20141117	1
150804	20141119	1
150804	20141121	1
150804	20141124	1
150804	20141126	1
150804	20141201	1
150804	20141203	1
150804	20141205	1
