# Supplementary material for: An efficient General Transit Feed Specification (GTFS) enabled algorithm for dynamic transit accessibility analysis
Source: PLoS One. 2017 Oct 5;12(10):e0185333. doi: 10.1371/journal.pone.0185333 (PMC5628824; doi:10.1371/journal.pone.0185333)
Supplement: S1 Dataset — (ZIP) [file pone.0185333.s001.zip › GTFS for upload/routes.txt]

route_id	agency_id	route_short_name	route_long_name	route_desc	route_type	route_url	route_color	route_text_color
51297		11	11TH AVENUE		3		3333CC	FFFFFF
51573		17	1700 SOUTH		3		3333CC	FFFFFF
51299		2	200 SOUTH		3		3333CC	FFFFFF
51300		200	STATE STREET NORTH		3		3333CC	FFFFFF
51301		201	STATE STREET SOUTH		3		3333CC	FFFFFF
51302		205	500 EAST		3		3333CC	FFFFFF
51303		209	900 EAST		3		3333CC	FFFFFF
51304		21	2100 SOUTH / 2100 EAST		3		3333CC	FFFFFF
51305		213	1300 EAST / 1100 EAST		3		3333CC	FFFFFF
51306		217	REDWOOD ROAD		3		3333CC	FFFFFF
51307		218	SANDY/SOUTH JORDAN		3		3333CC	FFFFFF
51308		220	HIGHLAND DRIVE / 1300 EAST		3		3333CC	FFFFFF
51309		223	2300 EAST/ HOLLADAY BLVD		3		3333CC	FFFFFF
51310		227	2700 WEST		3		3333CC	FFFFFF
51311		228	FOOTHILL BLVD / 2700 EAST		3		3333CC	FFFFFF
51312		232	3200 WEST		3		3333CC	FFFFFF
51313		240	4000 WEST/ DIXIE VALLEY		3		3333CC	FFFFFF
51314		248	4800 WEST		3		3333CC	FFFFFF
51315		2X	200 SOUTH EXPRESS		3		3333CC	FFFFFF
51316		3	3RD AVENUE		3		3333CC	FFFFFF
51317		307	COTTONWOOD HEIGHTS FAST BUS		3		3333CC	FFFFFF
51318		313	SOUTH VALLEY / U OF U FAST BUS		3		3333CC	FFFFFF
51319		320	HIGHLAND DRIVE FAST BUS		3		3333CC	FFFFFF
51320		33	3300 SOUTH		3		3333CC	FFFFFF
51321		35	3500 SOUTH		3		3333CC	FFFFFF
51322		354	SANDY / U OF U FAST BUS		3		3333CC	FFFFFF
51323		35M	MAX - 3500 SOUTH		3		3333CC	FFFFFF
51569		39	3900 SOUTH		3		3333CC	FFFFFF
51570		41	4100 SOUTH		3		3333CC	FFFFFF
51571		45	4500 SOUTH		3		3333CC	FFFFFF
51327		451	TOOELE EXPRESS		3		3333CC	FFFFFF
51328		453	TOOELE - SALT LAKE VIA AIRPORT		3		3333CC	FFFFFF
51329		454	GRANTSVILLE/SALT LAKE		3		3333CC	FFFFFF
51330		455	U OF U/DAVIS COUNTY/WSU		3		3333CC	FFFFFF
51331		456	OGDEN/UNISYS/ ROCKY MTN. EXPRESS		3		3333CC	FFFFFF
51332		460	WOODS CROSS		3		3333CC	FFFFFF
51333		461	BOUNTIFUL via STATE CAPITOL		3		3333CC	FFFFFF
51334		462	NORTH SALT LAKE		3		3333CC	FFFFFF
51335		463	WEST BOUNTIFUL		3		3333CC	FFFFFF
51572		47	4700 SOUTH		3		3333CC	FFFFFF
51337		470	OGDEN - SALT LAKE INTERCITY		3		3333CC	FFFFFF
51338		471	CENTERVILLE		3		3333CC	FFFFFF
51339		472	OGDEN - SALT LAKE EXPRESS		3		3333CC	FFFFFF
51340		473	SLC - OGDEN HWY 89 EXPRESS		3		3333CC	FFFFFF
51341		477	PARC CENTER / DAVIS COUNTY SHUTTLE		3		3333CC	FFFFFF
51342		500	SL CENTRAL		3		3333CC	FFFFFF
51343		509	900 W SHUTTLE		3		3333CC	FFFFFF
51344		513	INDUSTRIAL BUSINESS PARK SHUTTLE		3		3333CC	FFFFFF
51345		516	POPLAR GROVE / GLENDALE		3		3333CC	FFFFFF
51346		519	FAIRPARK		3		3333CC	FFFFFF
51347		520	ROSE PARK		3		3333CC	FFFFFF
51348		525	MIDVALE (SHUTTLE)		3		3333CC	FFFFFF
51349		526	12600 S		3		3333CC	FFFFFF
51350		54	5400 SOUTH		3		3333CC	FFFFFF
51351		551	INTERNATIONAL CENTER		3		3333CC	FFFFFF
51352		6	6TH AVENUE		3		3333CC	FFFFFF
51353		603	WEBER STATE UNIVERSITY / MCKAY DEE		3		3333CC	FFFFFF
51354		604	WEST OGDEN		3		3333CC	FFFFFF
51355		606	ENABLE INDUSTRIES / MONROE BLVD		3		3333CC	FFFFFF
51356		608	DTSI / 2ND STREET		3		3333CC	FFFFFF
51357		612	WASHINGTON BLVD		3		3333CC	FFFFFF
51358		613	WEBER INDUSTRIAL PARK		3		3333CC	FFFFFF
51359		616	NORTH WEBER FRONTRUNNER SHUTTLE		3		3333CC	FFFFFF
51360		62	6200 SOUTH		3		3333CC	FFFFFF
51361		625	ATC / HARRISON BLVD / WSU		3		3333CC	FFFFFF
51362		626	WEST ROY / WSU DAVIS		3		3333CC	FFFFFF
51363		627	WSU DAVIS / DATC		3		3333CC	FFFFFF
51364		630	BRIGHAM CITY/ OGDEN COMMUTER		3		3333CC	FFFFFF
51365		640	LAYTON HILLS MALL / WSU OGDEN CAMP		3		3333CC	FFFFFF
51366		645	MONROE BLVD		3		3333CC	FFFFFF
51367		650	OGDEN FRONTRUNNER / WSU FAST BUS		3		3333CC	FFFFFF
52539		655	OGDEN TEMPLE SHUTTLE		3		3333CC	FFFFFF
51368		664	HAFB WEST GATE / CLEARFIELD STATION		3		3333CC	FFFFFF
51369		665	HAFB SOUTH GATE / CLFD STATION		3		3333CC	FFFFFF
51370		667	FARMINGTON / LAGOON SHUTTLE		3		3333CC	FFFFFF
51371		701	BLUE LINE		0		0000FF	FFFFFF
51372		703	RED LINE		0		FF0000	FFFFFF
51373		704	GREEN LINE		0		0BBE02	FFFFFF
52880		710	UNIV-DRAPER		0		3333CC	FFFFFF
51374		72	7200 SOUTH		3		3333CC	FFFFFF
51375		720	S-LINE		0		707070	FFFFFF
51591		750	FRONTRUNNER		2		9F49B7	FFFFFF
51377		805	SANTAQUIN/PAYSON/SF/PROVO STN/UVU		3		3333CC	FFFFFF
51378		806	EAGLE MTN/SARATOGA SPR/LEHI STN/UVU		3		3333CC	FFFFFF
51379		807	NORTH COUNTY/LEHI STATION/UVU		3		3333CC	FFFFFF
51380		811	UTAH VALLEY TRAX CONNECTOR		3		3333CC	FFFFFF
51381		821	SOUTH COUNTY/PROVO STATION		3		3333CC	FFFFFF
51382		822	SOUTH UTAH COUNTY BYU/UVU LIMITED		3		3333CC	FFFFFF
51383		830	PROVO/OREM FRONTRUNNER CONNECTOR		3		3333CC	FFFFFF
51384		831	PROVO GRANDVIEW		3		3333CC	FFFFFF
51576		832	BYU		3		3333CC	FFFFFF
51577		833	AIRPORT/PROVO STATION		3		3333CC	FFFFFF
51387		834	RIVERWOODS/ PROVO STATION		3		3333CC	FFFFFF
51590		835	BYU		3		3333CC	FFFFFF
51578		836	FRANKLIN/RIVERGROVE/PROVO STN		3		3333CC	FFFFFF
51389		838	EAST BAY/PROVO TOWNE CTR/PROVO STN		3		3333CC	FFFFFF
51579		840	UVU CAMPUS		3		3333CC	FFFFFF
51580		841	UVU - OREM STATION		3		3333CC	FFFFFF
51390		842	OREM 800 NORTH/CENTER ST/OREM STN		3		3333CC	FFFFFF
51391		850	STATE STREET		3		3333CC	FFFFFF
51393		862	OREM EAST/WEST		3		3333CC	FFFFFF
51581		863	LEHI STATION/ADOBE/XACTWARE		3		3333CC	FFFFFF
51574		9	900 SOUTH		3		3333CC	FFFFFF
51395		902	PC-SLC CONNECT		3		3333CC	FFFFFF
51396		919	FAIRPARK (WEST HS)		3		3333CC	FFFFFF
51397		920	ROSE PARK (WEST HS)		3		3333CC	FFFFFF
52540		960	7200 S TRAX/SOLITUDE/BRIGHTON		3		3333CC	FFFFFF
51398		990	7200 S TRAX TO SNOWBIRD/ALTA		3		3333CC	FFFFFF
51469		F400	TOOELE FLEX		3		3333CC	FFFFFF
51470		F401	GRANTSVILLE/STANSBURY FLEX		3		3333CC	FFFFFF
51481		F504	SOUTH JORDAN FLEX		3		3333CC	FFFFFF
51482		F514	300 W FLEX		3		3333CC	FFFFFF
51483		F518	RIVERTON FLEX		3		3333CC	FFFFFF
51484		F522	2200 WEST FLEX SHUTTLE		3		3333CC	FFFFFF
51485		F534	HERRIMAN FLEX SHUTTLE		3		3333CC	FFFFFF
51583		F546	DRAPER FLEX		3		3333CC	FFFFFF
51487		F547	HERRIMAN FLEX		3		3333CC	FFFFFF
51488		F556	5600 W FLEX		3		3333CC	FFFFFF
51489		F570	7000 S FLEX		3		3333CC	FFFFFF
51490		F578	7800 S FLEX		3		3333CC	FFFFFF
51491		F590	9000 S FLEX		3		3333CC	FFFFFF
51496		F618	OGDEN BDO FLEX		3		3333CC	FFFFFF
51497		F638	THE BRIGHAM CITY "LIFT"		3		3333CC	FFFFFF
51516		F868	LEHI/AMERICAN FORK FLEX		3		3333CC	FFFFFF
51553		F94	SANDY FLEX		3		3333CC	FFFFFF
