# Supplementary material for: An efficient General Transit Feed Specification (GTFS) enabled algorithm for dynamic transit accessibility analysis
Source: PLoS One. 2017 Oct 5;12(10):e0185333. doi: 10.1371/journal.pone.0185333 (PMC5628824; doi:10.1371/journal.pone.0185333)
Supplement: S1 Dataset — (ZIP) [file pone.0185333.s001.zip › GTFS for upload/shapes.txt]

shape_id	shape_pt_lat	shape_pt_lon	shape_pt_sequence	shape_dist_traveled
113243	40.763189	-111.909179	22	0.0000
113243	40.7632	-111.90907	23	0.0093
113243	40.76328	-111.909019	24	0.0191
113243	40.76406	-111.908959	25	0.1005
113243	40.76416	-111.909019	26	0.1064
113243	40.76422	-111.90914	27	0.1186
113243	40.76428	-111.90933	28	0.1308
113243	40.764649	-111.909619	29	0.1481
113243	40.76469	-111.90967	30	0.1958
113243	40.76469	-111.909749	31	0.2021
113243	40.76502	-111.909659	32	0.2087
113243	40.76504	-111.90888	33	0.2462
113243	40.76504	-111.908259	34	0.3118
113243	40.76504	-111.90826	35	0.3641
113243	40.76495	-111.9081	36	0.3809
113243	40.76491	-111.90795	37	0.3943
113243	40.76493	-111.90545	38	0.4878
113243	40.76493	-111.90545	39	0.6049
113243	40.76491	-111.9027	40	0.7203
113243	40.76497	-111.90256	41	0.8365
113243	40.76498	-111.90225	42	0.8500
113243	40.76497	-111.8997	43	0.8762
113243	40.76499	-111.89683	44	1.0909
113243	40.765	-111.89628	45	1.3326
113243	40.764999	-111.896009	46	1.3790
113243	40.764999	-111.896009	47	1.4018
113243	40.76499	-111.89488	48	1.4321
113243	40.76499	-111.89396	49	1.4969
113243	40.76502	-111.89118	50	1.5744
113243	40.76502	-111.891	51	1.8085
113243	40.76503	-111.89058	52	1.8237
113243	40.765029	-111.89017	53	1.8591
113243	40.765029	-111.889769	54	1.8936
113243	40.76503	-111.88929	55	1.9274
113243	40.76503	-111.88822	56	1.9678
113243	40.76529	-111.88823	57	2.0579
113243	40.76562	-111.88823	58	2.0868
113243	40.766489	-111.88823	59	2.1235
113243	40.767179	-111.88823	60	2.2202
113243	40.76824	-111.88823	61	2.2969
113243	40.76882	-111.88824	62	2.4148
113243	40.76911	-111.88827	63	2.4793
113243	40.76936	-111.88828	64	2.5116
113243	40.76984	-111.88829	65	2.5394
113243	40.77014	-111.88829	66	2.5928
113243	40.77056	-111.88829	67	2.6262
113243	40.77057	-111.88355	68	2.6729
113243	40.77057	-111.88355	69	3.0720
113243	40.77132	-111.88205	70	3.1975
113243	40.77171	-111.88205	71	3.2820
113243	40.77284	-111.88205	72	3.3254
113243	40.77299	-111.88206	73	3.4510
113243	40.77335	-111.88206	74	3.4677
113243	40.77397	-111.88206	75	3.5078
113243	40.775099	-111.88206	76	3.5767
113243	40.776239	-111.88206	77	3.7022
113243	40.77737	-111.88206	78	3.8290
113243	40.777729	-111.88206	79	3.9548
113243	40.778519	-111.88205	80	3.9947
113243	40.778929	-111.88206	81	4.0825
113243	40.77965	-111.88206	82	4.1281
113243	40.77965	-111.88206	83	4.2083
113243	40.77963	-111.87905	84	4.3355
113243	40.77963	-111.87905	85	4.4618
113243	40.78011	-111.87755	86	4.5881
113243	40.78076	-111.87756	87	4.6426
113243	40.781909	-111.87755	88	4.7149
113243	40.781909	-111.87604	89	4.8427
113243	40.781909	-111.87455	90	4.9698
113243	40.783	-111.874529	91	5.0953
113243	40.78413	-111.87453	92	5.2166
113243	40.78413	-111.87453	93	5.3422
113243	40.78412	-111.87302	94	5.4694
113243	40.78413	-111.87189	95	5.5645
113243	40.78411	-111.87155	96	5.5932
113243	40.78298	-111.871549	97	5.7189
113243	40.7819	-111.870059	98	5.8390
113243	40.7819	-111.86856	99	5.9662
113243	40.7819	-111.86856	100	6.0924
113243	40.78189	-111.865569	101	6.2154
113243	40.78189	-111.865569	102	6.3443
113243	40.78189	-111.86524	103	6.3720
113243	40.78189	-111.86476	104	6.4124
113243	40.78189	-111.86457	105	6.4284
113243	40.78189	-111.86441	106	6.4419
113243	40.78187	-111.86422	107	6.4580
113243	40.78184	-111.863959	108	6.4802
113243	40.78176	-111.863579	109	6.5134
113243	40.781689	-111.86334	110	6.5351
113243	40.78152	-111.86289	111	6.5773
113243	40.781439	-111.86273	112	6.5936
113243	40.781339	-111.86257	113	6.6110
113243	40.781089	-111.86217	114	6.6547
113243	40.78101	-111.861989	115	6.6723
113243	40.780959	-111.86184	116	6.6860
113243	40.78092	-111.86156	117	6.7100
113243	40.78089	-111.861329	118	6.7298
113243	40.78085	-111.86108	119	6.7512
113243	40.78082	-111.86093	120	6.7642
113243	40.780769	-111.8608	121	6.7766
113243	40.78066	-111.860469	122	6.8070
113243	40.78059	-111.86024	123	6.8278
113243	40.780549	-111.860059	124	6.8437
113243	40.78047	-111.859779	125	6.8688
113243	40.7804	-111.85959	126	6.8865
113243	40.78031	-111.859389	127	6.9062
113243	40.77997	-111.858699	128	6.9755
113243	40.779819	-111.85836	129	7.0086
113243	40.77974	-111.858119	130	7.0307
113243	40.779689	-111.85788	131	7.0517
113243	40.77965	-111.85758	132	7.0773
113243	40.77961	-111.857139	133	7.1147
113243	40.779599	-111.85653	134	7.1660
113243	40.77958	-111.85615	135	7.1980
113243	40.77955	-111.85599	136	7.2119
113243	40.779509	-111.855849	137	7.2246
113243	40.77945	-111.85574	138	7.2359
113243	40.779249	-111.855399	139	7.2723
113243	40.77908	-111.8551	140	7.3037
113243	40.77888	-111.854699	141	7.3442
113243	40.778769	-111.854389	142	7.3730
113243	40.778559	-111.85362	143	7.4419
113243	40.77834	-111.852839	144	7.5120
113243	40.77829	-111.852649	145	7.5289
113243	40.77826	-111.85244	146	7.5468
113243	40.77825	-111.85223	147	7.5645
113243	40.77702	-111.852239	148	7.7013
113243	40.775069	-111.852239	149	7.9183
113243	40.774779	-111.852239	150	7.9505
113243	40.77396	-111.85223	151	8.0417
113243	40.773839	-111.852239	152	8.0550
113243	40.77282	-111.85224	153	8.1684
113243	40.7719	-111.85224	154	8.2707
113243	40.77171	-111.85225	155	8.2919
113243	40.77151	-111.85225	156	8.3141
113243	40.77142	-111.85226	157	8.3242
113243	40.77132	-111.85227	158	8.3353
113243	40.77124	-111.85231	159	8.3448
113243	40.77111	-111.85235	160	8.3597
113243	40.77094	-111.85236	161	8.3786
113243	40.77078	-111.85236	162	8.3964
113243	40.77055	-111.85235	163	8.4220
113243	40.77022	-111.85236	164	8.4587
113243	40.76937	-111.85237	165	8.5532
113243	40.7684	-111.85233	166	8.6611
113243	40.76709	-111.85234	167	8.8068
113243	40.76705	-111.85204	168	8.8324
113243	40.76702	-111.8516	169	8.8696
113243	40.76704	-111.85032	170	8.9076
113243	40.76704	-111.85032	171	8.9775
113243	40.766999	-111.847509	172	9.0853
113243	40.767	-111.8474	173	9.2142
113243	40.76702	-111.84735	174	9.2235
113243	40.76706	-111.84728	175	9.2283
113243	40.76716	-111.84725	176	9.2357
113243	40.76805	-111.84725	177	9.2471
113243	40.77005	-111.847839	178	9.3460
113243	40.770159	-111.847839	179	9.5739
113243	40.77029	-111.84782	180	9.5860
113243	40.77042	-111.84778	181	9.6005
113243	40.7705	-111.84774	182	9.6154
113243	40.770669	-111.847579	183	9.6249
113243	40.770789	-111.8474	184	9.6480
113243	40.77088	-111.847199	185	9.6682
113243	40.77094	-111.84702	186	9.6879
113243	40.77097	-111.84683	187	9.7044
113243	40.77098	-111.84611	188	9.7208
113243	40.77098	-111.84611	189	9.7814
113243	40.77098	-111.8441	190	9.8850
113243	40.77101	-111.84388	191	9.9507
113243	40.77108	-111.84359	192	9.9695
113243	40.771169	-111.843329	193	9.9952
113243	40.77129	-111.84313	194	10.0192
113243	40.77141	-111.84298	195	10.0407
113243	40.77157	-111.842829	196	10.0591
113243	40.771719	-111.84272	197	10.0809
113243	40.77233	-111.84243	198	10.0999
113243	40.772539	-111.842259	199	10.1719
113243	40.77271	-111.84206	200	10.1993
113243	40.77286	-111.84175	201	10.2246
113243	40.772919	-111.841489	202	10.2556
113243	40.77296	-111.84126	203	10.2785
113243	40.77298	-111.84066	204	10.2983
113243	40.77298	-111.84066	205	10.3489
113243	40.77296	-111.8401	206	10.3961
113243	40.772919	-111.839749	207	10.4259
113243	40.772819	-111.83936	208	10.4605
113243	40.772659	-111.83854	209	10.5209
113243	40.77268	-111.83841	210	10.5319
113243	40.77268	-111.83841	211	10.5431
113243	40.772629	-111.838239	212	10.5586
113243	40.77255	-111.838009	213	10.5799
113243	40.77242	-111.8379	214	10.5970
113243	40.77207	-111.83756	215	10.6453
113244	40.77207	-111.83756	13	0.0000
113244	40.77207	-111.837479	14	0.0068
113244	40.772089	-111.8374	15	0.0138
113244	40.77215	-111.83736	16	0.0214
113244	40.77229	-111.83734	17	0.0370
113244	40.772409	-111.83755	18	0.0591
113244	40.772659	-111.837799	19	0.0939
113244	40.77283	-111.83809	20	0.1233
113244	40.77268	-111.83841	21	0.1315
113244	40.772659	-111.83854	22	0.1632
113244	40.77267	-111.83867	23	0.1743
113244	40.77267	-111.83867	24	0.1854
113244	40.772819	-111.83936	25	0.2458
113244	40.77292	-111.83975	26	0.2804
113244	40.77296	-111.8401	27	0.3102
113244	40.77296	-111.84126	28	0.3574
113244	40.772919	-111.841489	29	0.4080
113244	40.772859	-111.841749	30	0.4278
113244	40.77271	-111.84206	31	0.4507
113244	40.772539	-111.842259	32	0.4816
113244	40.77233	-111.84243	33	0.5070
113244	40.77172	-111.84272	34	0.5343
113244	40.77157	-111.842829	35	0.6064
113244	40.77141	-111.842979	36	0.6254
113244	40.77129	-111.84313	37	0.6472
113244	40.771169	-111.843329	38	0.6656
113244	40.771079	-111.843589	39	0.6870
113244	40.77101	-111.84388	40	0.7111
113244	40.77098	-111.8441	41	0.7368
113244	40.77097	-111.84488	42	0.7556
113244	40.77097	-111.84488	43	0.8213
113244	40.77097	-111.84683	44	0.9249
113244	40.77094	-111.84702	45	0.9855
113244	40.77088	-111.8472	46	1.0018
113244	40.770789	-111.8474	47	1.0184
113244	40.770669	-111.847579	48	1.0381
113244	40.7705	-111.847739	49	1.0583
113244	40.77042	-111.84778	50	1.0814
113244	40.77029	-111.84782	51	1.0909
113244	40.77016	-111.84784	52	1.1057
113244	40.77005	-111.847839	53	1.1203
113244	40.76805	-111.84725	54	1.1324
113244	40.76716	-111.84725	55	1.3603
113244	40.76706	-111.84728	56	1.4592
113244	40.76702	-111.84735	57	1.4706
113244	40.767	-111.8474	58	1.4780
113244	40.767	-111.84751	59	1.4828
113244	40.767029	-111.849039	60	1.4920
113244	40.767029	-111.849039	61	1.6209
113244	40.76703	-111.85115	62	1.7288
113244	40.76703	-111.85115	63	1.7987
113244	40.76702	-111.8516	64	1.8366
113244	40.76705	-111.85204	65	1.8738
113244	40.76709	-111.85234	66	1.8995
113244	40.7684	-111.85233	67	2.0452
113244	40.76937	-111.85237	68	2.1531
113244	40.77022	-111.85236	69	2.2476
113244	40.77055	-111.85235	70	2.2843
113244	40.77078	-111.85236	71	2.3099
113244	40.77094	-111.85236	72	2.3277
113244	40.77111	-111.85235	73	2.3466
113244	40.77124	-111.85231	74	2.3614
113244	40.77132	-111.85227	75	2.3710
113244	40.77142	-111.85226	76	2.3821
113244	40.77151	-111.85225	77	2.3921
113244	40.77171	-111.85225	78	2.4144
113244	40.7719	-111.85224	79	2.4355
113244	40.772819	-111.852239	80	2.5378
113244	40.77384	-111.85223	81	2.6512
113244	40.773959	-111.852239	82	2.6646
113244	40.774779	-111.852239	83	2.7558
113244	40.775069	-111.852239	84	2.7880
113244	40.77702	-111.852239	85	3.0050
113244	40.77825	-111.85223	86	3.1417
113244	40.77826	-111.85244	87	3.1594
113244	40.77829	-111.852649	88	3.1774
113244	40.77834	-111.852839	89	3.1943
113244	40.778559	-111.85362	90	3.2644
113244	40.778769	-111.854389	91	3.3333
113244	40.77888	-111.854699	92	3.3621
113244	40.77908	-111.8551	93	3.4026
113244	40.779249	-111.855399	94	3.4340
113244	40.77945	-111.85574	95	3.4704
113244	40.779509	-111.855849	96	3.4816
113244	40.77955	-111.85599	97	3.4944
113244	40.77958	-111.85615	98	3.5082
113244	40.779599	-111.85653	99	3.5403
113244	40.77961	-111.857139	100	3.5916
113244	40.77965	-111.85758	101	3.6290
113244	40.779689	-111.85788	102	3.6546
113244	40.77974	-111.858119	103	3.6755
113244	40.779819	-111.85836	104	3.6976
113244	40.77997	-111.858699	105	3.7308
113244	40.78031	-111.859389	106	3.8001
113244	40.7804	-111.85959	107	3.8197
113244	40.78047	-111.859779	108	3.8375
113244	40.780549	-111.860059	109	3.8626
113244	40.78059	-111.86024	110	3.8785
113244	40.78066	-111.860469	111	3.8993
113244	40.780769	-111.8608	112	3.9297
113244	40.78082	-111.86093	113	3.9420
113244	40.78085	-111.86108	114	3.9551
113244	40.78089	-111.861329	115	3.9765
113244	40.78092	-111.86156	116	3.9963
113244	40.780959	-111.86184	117	4.0202
113244	40.78101	-111.861989	118	4.0340
113244	40.781089	-111.86217	119	4.0516
113244	40.781339	-111.86257	120	4.0953
113244	40.781439	-111.86273	121	4.1127
113244	40.78152	-111.86289	122	4.1289
113244	40.781689	-111.86334	123	4.1712
113244	40.78176	-111.863579	124	4.1928
113244	40.78184	-111.863959	125	4.2260
113244	40.78187	-111.86422	126	4.2483
113244	40.78189	-111.86441	127	4.2644
113244	40.78189	-111.86457	128	4.2779
113244	40.78189	-111.86476	129	4.2939
113244	40.78189	-111.86524	130	4.3343
113244	40.78189	-111.8671	131	4.3620
113244	40.78189	-111.8671	132	4.4909
113244	40.7819	-111.870059	133	4.6138
113244	40.7819	-111.87157	134	4.7401
113244	40.7819	-111.87157	135	4.8673
113244	40.78298	-111.87155	136	4.9874
113244	40.78411	-111.87155	137	5.1130
113244	40.78413	-111.87189	138	5.1417
113244	40.78412	-111.87302	139	5.2369
113244	40.783	-111.87453	140	5.3640
113244	40.781909	-111.87455	141	5.4897
113244	40.781909	-111.87604	142	5.6110
113244	40.781909	-111.87755	143	5.7365
113244	40.78076	-111.87756	144	5.8636
113244	40.78011	-111.87755	145	5.9914
113244	40.77962	-111.87755	146	6.0636
113244	40.77962	-111.87755	147	6.1181
113244	40.77963	-111.88055	148	6.2444
113244	40.779629	-111.880549	149	6.3707
113244	40.778929	-111.88206	150	6.4980
113244	40.778519	-111.88205	151	6.5782
113244	40.777729	-111.88206	152	6.6238
113244	40.77737	-111.88206	153	6.7116
113244	40.776239	-111.88206	154	6.7515
113244	40.775099	-111.88206	155	6.8773
113244	40.77397	-111.88206	156	7.0040
113244	40.77335	-111.88206	157	7.1296
113244	40.77299	-111.88206	158	7.1985
113244	40.77284	-111.88205	159	7.2386
113244	40.77283	-111.88354	160	7.2553
113244	40.77283	-111.88354	161	7.3807
113244	40.77286	-111.88641	162	7.6224
113244	40.77262	-111.88704	163	7.6629
113244	40.77245	-111.88711	164	7.6934
113244	40.77232	-111.88713	165	7.7132
113244	40.77171	-111.88713	166	7.7278
113244	40.77167	-111.88736	167	7.7956
113244	40.77153	-111.88792	168	7.8155
113244	40.77151	-111.8881	169	7.8651
113244	40.77152	-111.88827	170	7.8804
113244	40.77101	-111.88827	171	7.8948
113244	40.77084	-111.88829	172	7.9515
113244	40.77069	-111.88829	173	7.9705
113244	40.77056	-111.88829	174	7.9872
113244	40.77014	-111.88829	175	8.0016
113244	40.76984	-111.88829	176	8.0483
113244	40.76936	-111.88828	177	8.0817
113244	40.76911	-111.88827	178	8.1351
113244	40.76882	-111.88824	179	8.1629
113244	40.76824	-111.88823	180	8.1952
113244	40.76718	-111.88823	181	8.2597
113244	40.766489	-111.88823	182	8.3776
113244	40.76562	-111.88823	183	8.4543
113244	40.76529	-111.88823	184	8.5509
113244	40.76503	-111.88822	185	8.5876
113244	40.76503	-111.88929	186	8.6165
113244	40.76503	-111.88977	187	8.7067
113244	40.765029	-111.89017	188	8.7471
113244	40.765029	-111.89058	189	8.7809
113244	40.76502	-111.891	190	8.8154
113244	40.76502	-111.89118	191	8.8508
113244	40.76499	-111.89396	192	8.8659
113244	40.76499	-111.89488	193	9.1001
113244	40.76499	-111.89565	194	9.1776
113244	40.76499	-111.89565	195	9.2424
113244	40.764999	-111.89628	196	9.2727
113244	40.76499	-111.89683	197	9.2955
113244	40.76497	-111.8997	198	9.3418
113244	40.76498	-111.90225	199	9.5835
113244	40.76497	-111.90256	200	9.7983
113244	40.76497	-111.90256	201	9.8244
113244	40.76502	-111.9027	202	9.8375
113244	40.76506	-111.90282	203	9.8485
113244	40.76508	-111.904079	205	9.9546
113244	40.76508	-111.90685	206	10.0700
113244	40.76509	-111.90785	207	10.1880
113244	40.765059	-111.908129	208	10.2723
113244	40.76504	-111.908259	209	10.2961
113244	40.76484	-111.90834	210	10.3072
113244	40.764009	-111.908329	211	10.3305
113244	40.763989	-111.908479	212	10.4228
113244	40.763979	-111.908639	213	10.4356
113244	40.763989	-111.908799	214	10.4491
113244	40.764009	-111.90894	215	10.4626
113244	40.764009	-111.90894	216	10.4747
113244	40.76406	-111.908959	217	10.4806
113244	40.76416	-111.909019	218	10.4928
113244	40.76422	-111.90914	219	10.5050
113244	40.76428	-111.90933	220	10.5223
113244	40.764649	-111.909619	221	10.5700
113244	40.76469	-111.90967	222	10.5763
113244	40.76466	-111.90984	223	10.5829
113244	40.7646	-111.9099	224	10.5913
113244	40.763249	-111.90927	225	10.5997
113244	40.763189	-111.909179	226	10.7590
113244	40.763249	-111.90927	227	10.7692
113247	40.763189	-111.909179	21	0.0000
113247	40.7632	-111.90907	22	0.0093
113247	40.76328	-111.909019	23	0.0191
113247	40.76406	-111.908959	24	0.1005
113247	40.76416	-111.909019	25	0.1064
113247	40.76422	-111.90914	26	0.1186
113247	40.76428	-111.90933	27	0.1308
113247	40.764649	-111.909619	28	0.1481
113247	40.76469	-111.90967	29	0.1958
113247	40.76469	-111.909749	30	0.2021
113247	40.76502	-111.909659	31	0.2087
113247	40.76504	-111.90888	32	0.2462
113247	40.76504	-111.908259	33	0.3118
113247	40.76504	-111.90826	34	0.3641
113247	40.76495	-111.9081	35	0.3809
113247	40.76491	-111.90795	36	0.3943
113247	40.76493	-111.90545	37	0.4878
113247	40.76493	-111.90545	38	0.6049
113247	40.76491	-111.9027	39	0.7203
113247	40.76497	-111.90256	40	0.8365
113247	40.76502	-111.9027	41	0.8500
113247	40.76502	-111.9027	42	0.8631
113247	40.76498	-111.90225	43	0.8761
113247	40.76497	-111.8997	44	0.9022
113247	40.76499	-111.89683	45	1.1170
113247	40.765	-111.89628	46	1.3587
113247	40.764999	-111.896009	47	1.4050
113247	40.764999	-111.896009	48	1.4279
113247	40.76499	-111.89488	49	1.4581
113247	40.76499	-111.89396	50	1.5230
113247	40.76502	-111.89118	51	1.6005
113247	40.76502	-111.891	52	1.8346
113247	40.76503	-111.89058	53	1.8498
113247	40.765029	-111.89017	54	1.8852
113247	40.765029	-111.889769	55	1.9197
113247	40.76503	-111.88929	56	1.9535
113247	40.76503	-111.88822	57	1.9939
113247	40.76503	-111.88822	58	2.0840
113247	40.765	-111.88656	59	2.1784
113247	40.76501	-111.885359	60	2.2239
113247	40.76501	-111.88257	61	2.3250
113247	40.76501	-111.88244	62	2.5599
113247	40.76501	-111.88244	63	2.5708
113247	40.76501	-111.87963	64	2.6424
113247	40.76503	-111.87681	65	2.8075
113247	40.76503	-111.87401	66	3.0450
113247	40.76503	-111.87386	67	3.2808
113247	40.765029	-111.87249	68	3.2935
113247	40.765029	-111.87211	69	3.4088
113247	40.765029	-111.87211	70	3.4408
113247	40.76502	-111.87005	71	3.5283
113247	40.76502	-111.87005	72	3.6143
113247	40.765	-111.86809	73	3.7650
113247	40.765	-111.86704	74	3.7793
113247	40.765	-111.86671	75	3.8678
113247	40.765	-111.86647	76	3.8956
113247	40.765	-111.86647	77	3.9158
113247	40.76498	-111.86533	78	4.0118
113247	40.76491	-111.86507	79	4.0350
113247	40.76493	-111.86356	80	4.1454
113247	40.76494	-111.86244	81	4.1622
113247	40.76494	-111.86244	82	4.2566
113247	40.76494	-111.85958	83	4.3770
113247	40.76495	-111.85838	84	4.4974
113247	40.76497	-111.85823	85	4.5985
113247	40.76501	-111.85809	86	4.6113
113247	40.76501	-111.85809	87	4.6239
113247	40.76492	-111.85788	88	4.6443
113247	40.76493	-111.85709	89	4.7108
113247	40.76496	-111.85659	90	4.7420
113247	40.76498	-111.85628	91	4.7530
113247	40.765	-111.85599	92	4.7792
113247	40.76501	-111.85531	93	4.8038
113247	40.76502	-111.85388	94	4.8611
113247	40.76503	-111.85249	95	4.9815
113247	40.76503	-111.85233	96	5.0986
113247	40.76548	-111.85232	97	5.1120
113247	40.76709	-111.85234	98	5.1621
113247	40.76709	-111.85234	99	5.3411
113247	40.76705	-111.85204	100	5.3668
113247	40.76702	-111.8516	101	5.4040
113247	40.76704	-111.85032	102	5.4419
113247	40.76704	-111.85032	103	5.5118
113247	40.766999	-111.847509	104	5.6197
113247	40.767	-111.8474	105	5.7486
113247	40.76702	-111.84735	106	5.7578
113247	40.76706	-111.84728	107	5.7626
113247	40.76716	-111.84725	108	5.7700
113247	40.76805	-111.84725	109	5.7814
113247	40.77005	-111.847839	110	5.8803
113247	40.770159	-111.847839	111	6.1082
113247	40.77029	-111.84782	112	6.1203
113247	40.77042	-111.84778	113	6.1349
113247	40.7705	-111.84774	114	6.1497
113247	40.770669	-111.847579	115	6.1592
113247	40.770789	-111.8474	116	6.1823
113247	40.77088	-111.847199	117	6.2025
113247	40.77094	-111.84702	118	6.2222
113247	40.77097	-111.84683	119	6.2388
113247	40.77098	-111.84611	120	6.2551
113247	40.77098	-111.84611	121	6.3157
113247	40.77098	-111.8441	122	6.4193
113247	40.77101	-111.84388	123	6.4850
113247	40.77108	-111.84359	124	6.5039
113247	40.771169	-111.843329	125	6.5295
113247	40.77129	-111.84313	126	6.5536
113247	40.77141	-111.84298	127	6.5750
113247	40.77157	-111.842829	128	6.5934
113247	40.771719	-111.84272	129	6.6152
113247	40.77233	-111.84243	130	6.6342
113247	40.772539	-111.842259	131	6.7063
113247	40.77271	-111.84206	132	6.7336
113247	40.77286	-111.84175	133	6.7590
113247	40.772919	-111.841489	134	6.7899
113247	40.77296	-111.84126	135	6.8128
113247	40.77298	-111.84066	136	6.8326
113247	40.77298	-111.84066	137	6.8832
113247	40.77296	-111.8401	138	6.9304
113247	40.772919	-111.839749	139	6.9602
113247	40.772819	-111.83936	140	6.9948
113247	40.772659	-111.83854	141	7.0552
113247	40.77268	-111.83841	142	7.0663
113247	40.77268	-111.83841	143	7.0774
113247	40.772629	-111.838239	144	7.0929
113247	40.77255	-111.838009	145	7.1142
113247	40.77242	-111.8379	146	7.1313
113247	40.77207	-111.83756	147	7.1796
113248	40.77207	-111.83756	8	0.0000
113248	40.77207	-111.837479	9	0.0068
113248	40.772089	-111.8374	10	0.0138
113248	40.77215	-111.83736	11	0.0214
113248	40.77229	-111.83734	12	0.0370
113248	40.772409	-111.83755	13	0.0591
113248	40.772659	-111.837799	14	0.0939
113248	40.77283	-111.83809	15	0.1233
113248	40.77268	-111.83841	16	0.1315
113248	40.772659	-111.83854	17	0.1632
113248	40.77267	-111.83867	18	0.1743
113248	40.77267	-111.83867	19	0.1854
113248	40.772819	-111.83936	20	0.2458
113248	40.77292	-111.83975	21	0.2804
113248	40.77296	-111.8401	22	0.3102
113248	40.77296	-111.84126	23	0.3574
113248	40.772919	-111.841489	24	0.4080
113248	40.772859	-111.841749	25	0.4278
113248	40.77271	-111.84206	26	0.4507
113248	40.772539	-111.842259	27	0.4816
113248	40.77233	-111.84243	28	0.5070
113248	40.77172	-111.84272	29	0.5343
113248	40.77157	-111.842829	30	0.6064
113248	40.77141	-111.842979	31	0.6254
113248	40.77129	-111.84313	32	0.6472
113248	40.771169	-111.843329	33	0.6656
113248	40.771079	-111.843589	34	0.6870
113248	40.77101	-111.84388	35	0.7111
113248	40.77098	-111.8441	36	0.7368
113248	40.77097	-111.84488	37	0.7556
113248	40.77097	-111.84488	38	0.8213
113248	40.77097	-111.84683	39	0.9249
113248	40.77094	-111.84702	40	0.9855
113248	40.77088	-111.8472	41	1.0018
113248	40.770789	-111.8474	42	1.0184
113248	40.770669	-111.847579	43	1.0381
113248	40.7705	-111.847739	44	1.0583
113248	40.77042	-111.84778	45	1.0814
113248	40.77029	-111.84782	46	1.0909
113248	40.77016	-111.84784	47	1.1057
113248	40.77005	-111.847839	48	1.1203
113248	40.76805	-111.84725	49	1.1324
113248	40.76716	-111.84725	50	1.3603
113248	40.76706	-111.84728	51	1.4592
113248	40.76702	-111.84735	52	1.4706
113248	40.767	-111.8474	53	1.4780
113248	40.767	-111.84751	54	1.4828
113248	40.767029	-111.849039	55	1.4920
113248	40.767029	-111.849039	56	1.6209
113248	40.76703	-111.85115	57	1.7288
113248	40.76703	-111.85115	58	1.7987
113248	40.76702	-111.8516	59	1.8366
113248	40.76705	-111.85204	60	1.8738
113248	40.76548	-111.85232	61	1.8995
113248	40.76503	-111.85233	62	2.0785
113248	40.76503	-111.85249	63	2.1286
113248	40.76502	-111.85388	64	2.1420
113248	40.76501	-111.85531	65	2.2591
113248	40.765	-111.85599	66	2.3796
113248	40.76498	-111.85628	67	2.4368
113248	40.76496	-111.85659	68	2.4614
113248	40.76495	-111.85672	69	2.4876
113248	40.76495	-111.85672	70	2.4986
113248	40.76493	-111.85709	71	2.5298
113248	40.76492	-111.85788	72	2.5963
113248	40.76501	-111.85809	73	2.6167
113248	40.76505	-111.85824	74	2.6301
113248	40.76507	-111.86101	75	2.7421
113248	40.76507	-111.86244	76	2.8634
113248	40.76506	-111.86351	77	2.9838
113248	40.76506	-111.86376	78	3.0739
113248	40.76503	-111.86507	79	3.0950
113248	40.76498	-111.86533	80	3.2053
113248	40.76498	-111.86533	81	3.2279
113248	40.765	-111.86671	82	3.3240
113248	40.765	-111.86704	83	3.3442
113248	40.765	-111.86809	84	3.3720
113248	40.765	-111.86826	85	3.4604
113248	40.765	-111.86826	86	3.4747
113248	40.76502	-111.87107	87	3.6255
113248	40.76502	-111.87107	88	3.7114
113248	40.765029	-111.87249	89	3.7990
113248	40.765029	-111.873859	90	3.8310
113248	40.76503	-111.87401	91	3.9463
113248	40.76503	-111.87681	92	3.9589
113248	40.76501	-111.87963	93	4.1947
113248	40.765	-111.88159	94	4.4322
113248	40.765	-111.88159	95	4.5973
113248	40.76501	-111.88257	96	4.6689
113248	40.76501	-111.885359	97	4.6799
113248	40.764999	-111.88656	98	4.9147
113248	40.765	-111.8871	99	5.0159
113248	40.765	-111.8871	100	5.0614
113248	40.76503	-111.88929	101	5.1558
113248	40.76503	-111.88977	102	5.2459
113248	40.765029	-111.89017	103	5.2863
113248	40.765029	-111.89058	104	5.3201
113248	40.76502	-111.891	105	5.3546
113248	40.76502	-111.89118	106	5.3900
113248	40.76499	-111.89396	107	5.4051
113248	40.76499	-111.89488	108	5.6393
113248	40.76499	-111.89565	109	5.7168
113248	40.76499	-111.89565	110	5.7816
113248	40.764999	-111.89628	111	5.8119
113248	40.76499	-111.89683	112	5.8347
113248	40.76497	-111.8997	113	5.8810
113248	40.76498	-111.90225	114	6.1227
113248	40.76497	-111.90256	115	6.3375
113248	40.76497	-111.90256	116	6.3636
113248	40.76502	-111.9027	117	6.3767
113248	40.76506	-111.90282	118	6.3877
113248	40.76508	-111.904079	119	6.4939
113248	40.76508	-111.90685	120	6.6092
113248	40.76509	-111.90785	121	6.7272
113248	40.765059	-111.908129	122	6.8115
113248	40.76504	-111.908259	123	6.8353
113248	40.76484	-111.90834	124	6.8464
113248	40.764009	-111.908329	125	6.8697
113248	40.763989	-111.908479	126	6.9620
113248	40.763979	-111.908639	127	6.9748
113248	40.763989	-111.908799	128	6.9883
113248	40.764009	-111.90894	129	7.0018
113248	40.764009	-111.90894	130	7.0139
113248	40.76406	-111.908959	131	7.0198
113248	40.76416	-111.909019	132	7.0320
113248	40.76422	-111.90914	133	7.0442
113248	40.76428	-111.90933	134	7.0615
113248	40.764649	-111.909619	135	7.1092
113248	40.76469	-111.90967	136	7.1155
113248	40.76466	-111.90984	137	7.1222
113248	40.7646	-111.9099	138	7.1305
113248	40.763249	-111.90927	139	7.1389
113248	40.763189	-111.909179	140	7.2982
113248	40.763249	-111.90927	141	7.3084
113249	40.763189	-111.909179	20	0.0000
113249	40.7632	-111.90907	21	0.0093
113249	40.76328	-111.909019	22	0.0191
113249	40.76406	-111.908959	23	0.1005
113249	40.76416	-111.909019	24	0.1064
113249	40.76422	-111.90914	25	0.1186
113249	40.76428	-111.90933	26	0.1308
113249	40.764649	-111.909619	27	0.1481
113249	40.76469	-111.90967	28	0.1958
113249	40.76469	-111.909749	29	0.2021
113249	40.76502	-111.909659	30	0.2087
113249	40.76504	-111.90888	31	0.2462
113249	40.76504	-111.908259	32	0.3118
113249	40.76504	-111.90826	33	0.3641
113249	40.76495	-111.9081	34	0.3809
113249	40.76491	-111.90795	35	0.3943
113249	40.76493	-111.90545	36	0.4878
113249	40.76493	-111.90545	37	0.6049
113249	40.76491	-111.9027	38	0.7203
113249	40.76497	-111.90256	39	0.8365
113249	40.76498	-111.90225	40	0.8500
113249	40.76497	-111.8997	41	0.8762
113249	40.76666	-111.89969	42	1.0909
113249	40.76719	-111.89969	43	1.2788
113249	40.76806	-111.89969	44	1.3378
113249	40.76926	-111.8997	45	1.4346
113249	40.76941	-111.89963	46	1.5681
113249	40.76951	-111.89962	47	1.5858
113249	40.769649	-111.899619	48	1.5969
113249	40.769779	-111.89963	49	1.6124
113249	40.770289	-111.899649	50	1.6269
113249	40.77071	-111.89967	51	1.6836
113249	40.77091	-111.89966	52	1.7304
113249	40.77108	-111.89969	53	1.7527
113249	40.77152	-111.89968	54	1.7718
113249	40.77152	-111.89968	55	1.8207
113249	40.77148	-111.89951	56	1.8357
113249	40.77147	-111.89932	57	1.8517
113249	40.77147	-111.89896	58	1.8820
113249	40.77147	-111.89874	59	1.9006
113249	40.77148	-111.8953	60	2.0614
113249	40.77148	-111.89468	61	2.1902
113249	40.77148	-111.89441	62	2.2425
113249	40.77149	-111.8942	63	2.2652
113249	40.7715	-111.89407	64	2.2829
113249	40.77154	-111.89396	65	2.2939
113249	40.77154	-111.89316	66	2.3042
113249	40.77155	-111.89237	67	2.3716
113249	40.77155	-111.89183	68	2.4381
113249	40.77156	-111.8916	69	2.4836
113249	40.771559	-111.891599	70	2.5030
113249	40.771549	-111.89108	71	2.5316
113249	40.771549	-111.890839	72	2.5467
113249	40.771549	-111.890839	73	2.5670
113249	40.77154	-111.88922	74	2.7034
113249	40.77152	-111.88827	75	2.7834
113249	40.77101	-111.88827	76	2.8402
113249	40.77084	-111.88829	77	2.8591
113249	40.77069	-111.88829	78	2.8758
113249	40.77056	-111.88829	79	2.8903
113249	40.77014	-111.88829	80	2.9370
113249	40.76984	-111.88829	81	2.9703
113249	40.76936	-111.88828	82	3.0237
113249	40.76911	-111.88827	83	3.0515
113249	40.76882	-111.88824	84	3.0839
113249	40.76824	-111.88823	85	3.1484
113249	40.767179	-111.88823	86	3.2662
113249	40.766489	-111.88823	87	3.3430
113249	40.76562	-111.88823	88	3.4396
113249	40.76529	-111.88823	89	3.4763
113249	40.76503	-111.88822	90	3.5052
113249	40.7649	-111.88822	91	3.5197
113249	40.76363	-111.88824	92	3.6609
113249	40.76283	-111.88823	93	3.7498
113249	40.7614	-111.88823	94	3.9089
113249	40.76074	-111.88822	95	3.9822
113249	40.76053	-111.88822	96	4.0056
113249	40.75848	-111.88824	97	4.2336
113249	40.75683	-111.88823	98	4.4170
113249	40.75631	-111.88823	99	4.4748
113249	40.75413	-111.88823	100	4.7173
113249	40.75196	-111.88823	101	4.9585
113249	40.75067	-111.88823	102	5.1020
113249	40.74978	-111.88823	103	5.2010
113249	40.74918	-111.88823	104	5.2677
113249	40.74808	-111.88823	105	5.3900
113249	40.74685	-111.88823	106	5.5268
113249	40.74642	-111.88823	107	5.5746
113249	40.74602	-111.88823	108	5.6190
113249	40.74577	-111.88823	109	5.6468
113249	40.74542	-111.88823	110	5.6858
113249	40.74487	-111.88823	111	5.7469
113249	40.74435	-111.88823	112	5.8047
113249	40.7437	-111.88823	113	5.8770
113249	40.74328	-111.88823	114	5.9237
113249	40.74291	-111.88823	115	5.9649
113249	40.74161	-111.88823	116	6.1094
113249	40.74033	-111.88823	117	6.2517
113249	40.73836	-111.88823	118	6.4708
113249	40.73677	-111.88823	119	6.6476
113249	40.735579	-111.888239	120	6.7800
113249	40.73516	-111.88824	121	6.8267
113249	40.73352	-111.88823	122	7.0091
113249	40.73147	-111.88824	123	7.2370
113249	40.73068	-111.88824	124	7.3249
113249	40.73024	-111.88824	125	7.3738
113249	40.72867	-111.88824	126	7.5484
113249	40.72716	-111.88824	127	7.7163
113249	40.72609	-111.88825	128	7.8353
113249	40.72546	-111.88825	129	7.9053
113249	40.72443	-111.88824	130	8.0199
113249	40.7238	-111.88824	131	8.0899
113249	40.72361	-111.88825	132	8.1111
113249	40.72279	-111.88824	133	8.2022
113249	40.72099	-111.88826	134	8.4024
113249	40.72023	-111.88826	135	8.4869
113249	40.719449	-111.88826	136	8.5736
113249	40.719069	-111.88826	137	8.6159
113249	40.71868	-111.88826	138	8.6592
113249	40.718599	-111.88826	139	8.6680
113249	40.718339	-111.88826	140	8.6970
113249	40.718159	-111.88826	141	8.7170
113249	40.71789	-111.88826	142	8.7469
113249	40.71708	-111.88827	143	8.8370
113249	40.71696	-111.88826	144	8.8503
113249	40.71629	-111.88825	145	8.9248
113249	40.71614	-111.88826	146	8.9415
113249	40.71601	-111.88826	147	8.9560
113249	40.71538	-111.88826	148	9.0260
113249	40.71511	-111.88826	149	9.0561
113249	40.71447	-111.88826	150	9.1272
113249	40.7143	-111.88826	151	9.1461
113249	40.71358	-111.88827	152	9.2262
113249	40.7135	-111.88827	153	9.2351
113249	40.71266	-111.88827	154	9.3285
113249	40.71183	-111.88827	155	9.4208
113249	40.71095	-111.88827	156	9.5186
113249	40.71004	-111.88827	157	9.6198
113249	40.70969	-111.88827	158	9.6587
113249	40.70921	-111.88827	159	9.7121
113249	40.70901	-111.88827	160	9.7344
113249	40.708209	-111.88826	161	9.8234
113249	40.7074	-111.88826	162	9.9134
113249	40.70726	-111.88826	163	9.9290
113249	40.70552	-111.88827	164	10.1224
113249	40.70511	-111.88827	165	10.1680
113249	40.70469	-111.88827	166	10.2147
113249	40.70358	-111.88826	167	10.3382
113249	40.70269	-111.88827	168	10.4371
113249	40.70181	-111.88827	169	10.5350
113249	40.70164	-111.88827	170	10.5539
113249	40.70086	-111.88828	171	10.6406
113249	40.69982	-111.8883	172	10.7563
113249	40.6992	-111.88829	173	10.8252
113249	40.69899	-111.88828	174	10.8486
113249	40.6986	-111.88828	175	10.8919
113249	40.69711	-111.88827	176	11.0576
113249	40.69474	-111.88828	177	11.3212
113249	40.69463	-111.88828	178	11.3334
113249	40.69294	-111.88828	179	11.5213
113249	40.69199	-111.88828	180	11.6269
113249	40.68978	-111.88828	181	11.8727
113249	40.68877	-111.88827	182	11.9850
113249	40.68702	-111.88828	183	12.1796
113249	40.68362	-111.88829	184	12.5577
113249	40.68316	-111.88829	185	12.6088
113249	40.68217	-111.88829	186	12.7189
113249	40.68116	-111.88829	187	12.8312
113249	40.68039	-111.88829	188	12.9168
113249	40.67958	-111.8883	189	13.0069
113249	40.678	-111.8883	190	13.1826
113249	40.67701	-111.8883	191	13.2927
113249	40.67582	-111.8883	192	13.4250
113249	40.67435	-111.8883	193	13.5884
113249	40.67191	-111.88831	194	13.8598
113249	40.67036	-111.88831	195	14.0321
113249	40.66986	-111.88831	196	14.0877
113249	40.66901	-111.88831	197	14.1822
113249	40.66872	-111.88831	198	14.2145
113249	40.666969	-111.888309	199	14.4091
113249	40.66554	-111.888309	200	14.5680
113249	40.66509	-111.88831	201	14.6180
113249	40.66433	-111.88831	202	14.7025
113249	40.66392	-111.888309	203	14.7481
113249	40.663619	-111.88832	204	14.7816
113249	40.6629	-111.88832	205	14.8615
113249	40.66132	-111.88832	206	15.0372
113249	40.660579	-111.88832	207	15.1196
113249	40.66035	-111.88832	208	15.1452
113249	40.65989	-111.88832	209	15.1963
113249	40.65942	-111.88832	210	15.2486
113249	40.65879	-111.88832	211	15.3186
113249	40.65791	-111.88831	212	15.4165
113249	40.65608	-111.88829	213	15.6200
113249	40.65608	-111.88853	214	15.6402
113249	40.656079	-111.889449	215	15.7178
113249	40.656079	-111.89011	216	15.7736
113249	40.65606	-111.890589	217	15.8141
113249	40.65603	-111.89119	218	15.8648
113249	40.65587	-111.89292	219	16.0118
113249	40.65667	-111.894319	220	16.1231
113249	40.65695	-111.89435	221	16.2257
113249	40.657129	-111.89441	222	16.2569
113249	40.65721	-111.894449	223	16.2775
113249	40.65735	-111.89451	224	16.2871
113249	40.65752	-111.89461	225	16.3034
113249	40.65775	-111.89483	226	16.3241
113249	40.65792	-111.89503	227	16.3557
113249	40.65812	-111.895249	228	16.3811
113249	40.65838	-111.895529	229	16.4101
113249	40.658609	-111.8957	230	16.4474
113249	40.65879	-111.89577	231	16.4767
113249	40.65891	-111.89574	232	16.4977
113249	40.659469	-111.895409	233	16.5113
113249	40.659809	-111.895149	234	16.5794
113249	40.660189	-111.894859	235	16.6231
113249	40.66021	-111.89479	236	16.6719
113249	40.66021	-111.89473	237	16.6782
113249	40.66022	-111.894639	238	16.6833
113249	40.660259	-111.89456	239	16.6910
113249	40.66034	-111.894509	240	16.6990
113249	40.660389	-111.89453	241	16.7090
113249	40.66044	-111.89463	242	16.7147
113249	40.66047	-111.894769	243	16.7249
113249	40.66041	-111.89489	244	16.7370
113249	40.66041	-111.89489	245	16.7492
113249	40.65984	-111.895249	246	16.8195
113249	40.65961	-111.895399	247	16.8480
113250	40.65961	-111.895399	13	0.0000
113250	40.659469	-111.895409	14	0.0157
113250	40.65891	-111.89574	15	0.0838
113250	40.65879	-111.89577	16	0.0974
113250	40.658609	-111.8957	17	0.1184
113250	40.65838	-111.895529	18	0.1477
113250	40.65812	-111.895249	19	0.1850
113250	40.65792	-111.89503	20	0.2140
113250	40.65775	-111.89483	21	0.2394
113250	40.65752	-111.89461	22	0.2710
113250	40.65735	-111.89451	23	0.2917
113250	40.65721	-111.894449	24	0.3081
113250	40.657129	-111.89441	25	0.3176
113250	40.65695	-111.89435	26	0.3382
113250	40.65667	-111.894319	27	0.3694
113250	40.65587	-111.89292	28	0.4720
113250	40.65603	-111.89119	29	0.5833
113250	40.65606	-111.890589	30	0.7303
113250	40.656079	-111.89011	31	0.7810
113250	40.656079	-111.889449	32	0.8215
113250	40.65608	-111.88853	33	0.8773
113250	40.65608	-111.88829	34	0.9549
113250	40.65791	-111.88831	35	0.9751
113250	40.65879	-111.88832	36	1.1786
113250	40.65942	-111.88832	37	1.2765
113250	40.65989	-111.88832	38	1.3465
113250	40.66035	-111.88832	39	1.3988
113250	40.660579	-111.88832	40	1.4499
113250	40.66132	-111.88832	41	1.4755
113250	40.6629	-111.88832	42	1.5579
113250	40.663619	-111.88832	43	1.7336
113250	40.66392	-111.888309	44	1.8135
113250	40.66433	-111.88831	45	1.8470
113250	40.66509	-111.88831	46	1.8926
113250	40.66554	-111.888309	47	1.9771
113250	40.666969	-111.888309	48	2.0272
113250	40.66872	-111.88831	49	2.1861
113250	40.66901	-111.88831	50	2.3806
113250	40.66986	-111.88831	51	2.4129
113250	40.67036	-111.88831	52	2.5074
113250	40.67191	-111.88831	53	2.5630
113250	40.67435	-111.8883	54	2.7354
113250	40.67582	-111.8883	55	3.0067
113250	40.67701	-111.8883	56	3.1701
113250	40.678	-111.8883	57	3.3025
113250	40.67958	-111.8883	58	3.4125
113250	40.68039	-111.88829	59	3.5882
113250	40.68116	-111.88829	60	3.6783
113250	40.68217	-111.88829	61	3.7639
113250	40.68316	-111.88829	62	3.8762
113250	40.68362	-111.88829	63	3.9863
113250	40.68702	-111.88828	64	4.0375
113250	40.68877	-111.88827	65	4.4155
113250	40.68978	-111.88828	66	4.6101
113250	40.69199	-111.88828	67	4.7224
113250	40.69294	-111.88828	68	4.9682
113250	40.69463	-111.88828	69	5.0738
113250	40.69474	-111.88828	70	5.2617
113250	40.69711	-111.88827	71	5.2739
113250	40.6986	-111.88828	72	5.5375
113250	40.69899	-111.88828	73	5.7032
113250	40.6992	-111.88829	74	5.7465
113250	40.69982	-111.8883	75	5.7699
113250	40.70086	-111.88828	76	5.8388
113250	40.70164	-111.88827	77	5.9545
113250	40.70181	-111.88827	78	6.0412
113250	40.70269	-111.88827	79	6.0601
113250	40.70358	-111.88826	80	6.1580
113250	40.70469	-111.88827	81	6.2570
113250	40.70511	-111.88827	82	6.3804
113250	40.70552	-111.88827	83	6.4271
113250	40.70726	-111.88826	84	6.4727
113250	40.7074	-111.88826	85	6.6662
113250	40.708209	-111.88826	86	6.6817
113250	40.70901	-111.88827	87	6.7717
113250	40.70921	-111.88827	88	6.8608
113250	40.70969	-111.88827	89	6.8830
113250	40.71004	-111.88827	90	6.9364
113250	40.71095	-111.88827	91	6.9753
113250	40.71183	-111.88827	92	7.0765
113250	40.71266	-111.88827	93	7.1743
113250	40.7135	-111.88827	94	7.2666
113250	40.71358	-111.88827	95	7.3600
113250	40.7143	-111.88826	96	7.3689
113250	40.71447	-111.88826	97	7.4490
113250	40.71511	-111.88826	98	7.4679
113250	40.71538	-111.88826	99	7.5390
113250	40.71601	-111.88826	100	7.5691
113250	40.71614	-111.88826	101	7.6391
113250	40.71629	-111.88825	102	7.6536
113250	40.71696	-111.88826	103	7.6703
113250	40.71708	-111.88827	104	7.7448
113250	40.71789	-111.88826	105	7.7582
113250	40.718159	-111.88826	106	7.8482
113250	40.718339	-111.88826	107	7.8781
113250	40.718599	-111.88826	108	7.8981
113250	40.71868	-111.88826	109	7.9271
113250	40.719069	-111.88826	110	7.9360
113250	40.719449	-111.88826	111	7.9792
113250	40.72023	-111.88826	112	8.0215
113250	40.72099	-111.88826	113	8.1082
113250	40.72279	-111.88824	114	8.1927
113250	40.72361	-111.88825	115	8.3929
113250	40.7238	-111.88824	116	8.4840
113250	40.72443	-111.88824	117	8.5052
113250	40.72546	-111.88825	118	8.5752
113250	40.72609	-111.88825	119	8.6898
113250	40.72716	-111.88824	120	8.7598
113250	40.72867	-111.88824	121	8.8788
113250	40.73024	-111.88824	122	9.0467
113250	40.73068	-111.88824	123	9.2213
113250	40.73147	-111.88824	124	9.2702
113250	40.73352	-111.88823	125	9.3581
113250	40.73516	-111.88824	126	9.5860
113250	40.735579	-111.888239	127	9.7684
113250	40.73677	-111.88823	128	9.8151
113250	40.73836	-111.88823	129	9.9475
113250	40.74033	-111.88823	130	10.1243
113250	40.74161	-111.88823	131	10.3434
113250	40.74291	-111.88823	132	10.4857
113250	40.74328	-111.88823	133	10.6302
113250	40.7437	-111.88823	134	10.6714
113250	40.74435	-111.88823	135	10.7181
113250	40.74487	-111.88823	136	10.7904
113250	40.74542	-111.88823	137	10.8482
113250	40.74577	-111.88823	138	10.9093
113250	40.74602	-111.88823	139	10.9483
113250	40.74642	-111.88823	140	10.9761
113250	40.74685	-111.88823	141	11.0205
113250	40.74808	-111.88823	142	11.0684
113250	40.74918	-111.88823	143	11.2051
113250	40.74978	-111.88823	144	11.3274
113250	40.75067	-111.88823	145	11.3942
113250	40.75196	-111.88823	146	11.4931
113250	40.75413	-111.88823	147	11.6366
113250	40.75631	-111.88823	148	11.8779
113250	40.75683	-111.88823	149	12.1203
113250	40.75848	-111.88824	150	12.1781
113250	40.76053	-111.88822	151	12.3616
113250	40.76074	-111.88822	152	12.5895
113250	40.7614	-111.88823	153	12.6129
113250	40.76283	-111.88823	154	12.6863
113250	40.76363	-111.88824	155	12.8453
113250	40.7649	-111.88822	156	12.9342
113250	40.76503	-111.88822	157	13.0755
113250	40.76529	-111.88823	158	13.0899
113250	40.76562	-111.88823	159	13.1188
113250	40.766489	-111.88823	160	13.1555
113250	40.767179	-111.88823	161	13.2522
113250	40.76824	-111.88823	162	13.3289
113250	40.76882	-111.88824	163	13.4467
113250	40.76911	-111.88827	164	13.5112
113250	40.76936	-111.88828	165	13.5436
113250	40.76984	-111.88829	166	13.5714
113250	40.77014	-111.88829	167	13.6248
113250	40.77056	-111.88829	168	13.6581
113250	40.77069	-111.88829	169	13.7048
113250	40.77084	-111.88829	170	13.7193
113250	40.77101	-111.88827	171	13.7360
113250	40.77152	-111.88827	172	13.7550
113250	40.77154	-111.88922	173	13.8117
113250	40.771549	-111.890839	174	13.8917
113250	40.771549	-111.890839	175	14.0281
113250	40.771549	-111.89108	176	14.0484
113250	40.771559	-111.891599	177	14.0635
113250	40.77156	-111.8916	178	14.0921
113250	40.77155	-111.89183	179	14.1115
113250	40.77155	-111.89237	180	14.1570
113250	40.77154	-111.89316	181	14.2235
113250	40.77154	-111.89396	182	14.2909
113250	40.7715	-111.89407	183	14.3012
113250	40.77149	-111.8942	184	14.3122
113250	40.77148	-111.89441	185	14.3299
113250	40.77148	-111.89468	186	14.3527
113250	40.77148	-111.8953	187	14.4049
113250	40.77147	-111.89874	188	14.5337
113250	40.77147	-111.89896	189	14.6945
113250	40.77147	-111.89932	190	14.7131
113250	40.77148	-111.89951	191	14.7434
113250	40.77152	-111.89968	192	14.7594
113250	40.77152	-111.89968	193	14.7744
113250	40.77108	-111.89969	194	14.8234
113250	40.77091	-111.89966	195	14.8424
113250	40.77071	-111.89967	196	14.8647
113250	40.770289	-111.899649	197	14.9115
113250	40.769779	-111.89963	198	14.9683
113250	40.769649	-111.899619	199	14.9827
113250	40.76951	-111.89962	200	14.9982
113250	40.76941	-111.89963	201	15.0094
113250	40.76926	-111.8997	202	15.0270
113250	40.76806	-111.89969	203	15.1605
113250	40.76719	-111.89969	204	15.2573
113250	40.76666	-111.89969	205	15.3163
113250	40.76497	-111.8997	206	15.5042
113250	40.76498	-111.90225	207	15.7189
113250	40.76502	-111.9027	208	15.7451
113250	40.76506	-111.90282	209	15.7581
113250	40.76508	-111.90408	210	15.7692
113250	40.765089	-111.905449	211	15.8753
113250	40.765089	-111.905449	212	15.9907
113250	40.76508	-111.90685	213	16.1087
113250	40.765089	-111.907849	214	16.1929
113250	40.765059	-111.908129	215	16.2167
113250	40.76504	-111.90826	216	16.2279
113250	40.764839	-111.90834	217	16.2511
113250	40.764009	-111.908329	218	16.3434
113250	40.763989	-111.908479	219	16.3562
113250	40.763979	-111.908639	220	16.3697
113250	40.763989	-111.908799	221	16.3833
113250	40.76406	-111.908959	222	16.3953
113250	40.76416	-111.909019	223	16.4012
113250	40.76422	-111.90914	224	16.4134
113250	40.76428	-111.90933	225	16.4256
113250	40.764649	-111.909619	226	16.4430
113250	40.76469	-111.90967	227	16.4907
113250	40.76469	-111.909749	228	16.4969
113250	40.76469	-111.909749	229	16.5036
113250	40.76466	-111.90984	230	16.5119
113250	40.7646	-111.9099	231	16.5203
113250	40.763249	-111.90927	232	16.6796
113250	40.763189	-111.909179	233	16.6898
113251	40.659469	-111.895409	1	0.0000
113251	40.65891	-111.89574	2	0.0681
113251	40.65879	-111.89577	3	0.0817
113251	40.658609	-111.8957	4	0.1027
113251	40.65838	-111.895529	5	0.1320
113251	40.65812	-111.895249	6	0.1693
113251	40.65847	-111.89462	7	0.1983
113251	40.65893	-111.89434	8	0.2686
113251	40.65946	-111.894079	9	0.3249
113251	40.65987	-111.893919	10	0.3880
113251	40.66	-111.89388	11	0.4355
113251	40.66168	-111.89336	12	0.4503
113251	40.66201	-111.89328	13	0.6422
113251	40.66238	-111.89314	14	0.6795
113251	40.66261	-111.89304	15	0.7223
113251	40.66291	-111.89286	16	0.7493
113251	40.66308	-111.89273	17	0.7859
113251	40.66346	-111.8924	18	0.8078
113251	40.66398	-111.89192	19	0.8584
113251	40.66415	-111.89164	20	0.9290
113251	40.66422	-111.89149	21	0.9592
113251	40.6643	-111.89121	22	0.9741
113251	40.66434	-111.89085	23	0.9993
113251	40.664339	-111.889699	24	1.0300
113251	40.664339	-111.889699	25	1.1270
113251	40.66433	-111.88831	26	1.2442
113251	40.66392	-111.888309	27	1.2898
113251	40.663619	-111.88832	28	1.3233
113251	40.6629	-111.88832	29	1.4033
113251	40.66132	-111.88832	30	1.5790
113251	40.660579	-111.88832	31	1.6613
113251	40.66035	-111.88832	32	1.6869
113251	40.65989	-111.88832	33	1.7381
113251	40.65942	-111.88832	34	1.7903
113251	40.65879	-111.88832	35	1.8604
113251	40.65791	-111.88831	36	1.9582
113251	40.656079	-111.88829	37	2.1617
113251	40.652499	-111.888429	38	2.5600
113251	40.651799	-111.888469	39	2.6379
113251	40.651069	-111.888499	40	2.7191
113251	40.6498	-111.88857	41	2.8603
113251	40.64934	-111.88858	42	2.9115
113251	40.64769	-111.88868	43	3.0952
113251	40.645969	-111.88877	44	3.2866
113251	40.64295	-111.88892	45	3.6225
113251	40.64099	-111.88902	46	3.8406
113251	40.63848	-111.88915	47	4.1199
113251	40.63804	-111.88917	48	4.1689
113251	40.637259	-111.88921	49	4.2558
113251	40.63595	-111.889259	50	4.4014
113251	40.635109	-111.889299	51	4.4950
113251	40.63462	-111.889319	52	4.5494
113251	40.63392	-111.88934	53	4.6272
113251	40.633299	-111.8894	54	4.6965
113251	40.63266	-111.88946	55	4.7677
113251	40.63206	-111.88953	56	4.8347
113251	40.63194	-111.88954	57	4.8480
113251	40.6317	-111.88956	58	4.8748
113251	40.63126	-111.88962	59	4.9240
113251	40.630779	-111.88965	60	4.9775
113251	40.62948	-111.88977	61	5.1225
113251	40.628	-111.88991	62	5.2875
113251	40.626909	-111.89001	63	5.4091
113251	40.626149	-111.890079	64	5.4938
113251	40.62584	-111.89012	65	5.5283
113251	40.62496	-111.89019	66	5.6263
113251	40.62442	-111.89025	67	5.6866
113251	40.62382	-111.890309	68	5.7535
113251	40.62344	-111.890339	69	5.7958
113251	40.62299	-111.89038	70	5.8460
113251	40.6225	-111.89041	71	5.9005
113251	40.622189	-111.89044	72	5.9351
113251	40.62182	-111.890489	73	5.9763
113251	40.62081	-111.890589	74	6.0890
113251	40.61995	-111.890589	75	6.1846
113251	40.6195	-111.89059	76	6.2347
113251	40.61784	-111.89063	77	6.4193
113251	40.61729	-111.89063	78	6.4805
113251	40.61669	-111.89064	79	6.5472
113251	40.616239	-111.89064	80	6.5974
113251	40.616009	-111.890649	81	6.6230
113251	40.615639	-111.89067	82	6.6641
113251	40.61513	-111.89067	83	6.7208
113251	40.61392	-111.89067	84	6.8554
113251	40.612909	-111.890689	85	6.9677
113251	40.612049	-111.890689	86	7.0633
113251	40.61165	-111.8907	87	7.1077
113251	40.610949	-111.8907	88	7.1857
113251	40.609559	-111.890719	89	7.3402
113251	40.60875	-111.890689	90	7.4302
113251	40.60865	-111.890739	91	7.4421
113251	40.6084	-111.890749	92	7.4699
113251	40.60818	-111.89076	93	7.4944
113251	40.60783	-111.890779	94	7.5334
113251	40.607679	-111.89077	95	7.5502
113251	40.60755	-111.890689	96	7.5661
113251	40.60663	-111.890749	97	7.6685
113251	40.60622	-111.89076	98	7.7141
113251	40.60587	-111.89076	99	7.7530
113251	40.60431	-111.890779	100	7.9265
113251	40.60155	-111.890809	101	8.2334
113251	40.600999	-111.890819	102	8.2947
113251	40.60051	-111.890819	103	8.3490
113251	40.59902	-111.89083	104	8.5147
113251	40.5979	-111.89085	105	8.6394
113251	40.59768	-111.89085	106	8.6638
113251	40.596339	-111.89086	107	8.8128
113251	40.595039	-111.89086	108	8.9574
113251	40.594569	-111.89086	109	9.0097
113251	40.59393	-111.89087	110	9.0807
113251	40.593869	-111.89087	111	9.0875
113251	40.59316	-111.89087	112	9.1663
113251	40.592449	-111.890879	113	9.2454
113251	40.59224	-111.890879	114	9.2686
113251	40.591719	-111.890879	115	9.3266
113251	40.590989	-111.89089	116	9.4078
113251	40.59038	-111.89089	117	9.4755
113251	40.590299	-111.89089	118	9.4845
113251	40.590259	-111.89092	119	9.4896
113251	40.590139	-111.89096	120	9.5034
113251	40.58997	-111.89096	121	9.5222
113251	40.58978	-111.89096	122	9.5433
113251	40.589569	-111.89096	123	9.5667
113251	40.58883	-111.89095	124	9.6489
113251	40.58809	-111.890939	125	9.7312
113251	40.586369	-111.89095	126	9.9226
113251	40.585129	-111.89096	127	10.0605
113251	40.584089	-111.89095	128	10.1761
113251	40.58294	-111.89095	129	10.3039
113251	40.58058	-111.89099	130	10.5663
113251	40.578739	-111.89095	131	10.7710
113251	40.577689	-111.89095	132	10.8878
113251	40.576609	-111.890939	133	11.0079
113251	40.574209	-111.890939	134	11.2748
113251	40.573789	-111.89092	135	11.3215
113251	40.572689	-111.890909	136	11.4438
113251	40.570779	-111.890879	137	11.6562
113251	40.5697	-111.89068	138	11.7762
113251	40.56971	-111.88948	139	11.7931
113251	40.56974	-111.88914	140	11.8944
113251	40.56981	-111.88885	141	11.9234
113251	40.5699	-111.88858	142	11.9491
113251	40.57003	-111.88828	143	11.9740
113251	40.57019	-111.88799	144	12.0031
113251	40.570339	-111.887779	145	12.0334
113251	40.570689	-111.887449	146	12.0578
113251	40.57138	-111.88699	147	12.1056
113251	40.57138	-111.88699	148	12.1917
113251	40.57086	-111.88566	149	12.3043
113251	40.570849	-111.88537	150	12.3183
113251	40.570849	-111.885109	151	12.3429
113251	40.570879	-111.884889	152	12.3649
113251	40.570849	-111.885109	153	12.3838
113252	40.570879	-111.884889	1	0.0000
113252	40.57099	-111.884859	2	0.0126
113252	40.57108	-111.884889	3	0.0229
113252	40.571129	-111.885009	4	0.0344
113252	40.57112	-111.88551	5	0.0582
113252	40.570939	-111.88579	6	0.0769
113252	40.570939	-111.88579	7	0.1079
113252	40.570689	-111.887449	8	0.2205
113252	40.570339	-111.887779	9	0.3066
113252	40.570189	-111.887989	10	0.3545
113252	40.57003	-111.88828	11	0.3788
113252	40.5699	-111.88858	12	0.4091
113252	40.56981	-111.88885	13	0.4383
113252	40.56974	-111.88914	14	0.4632
113252	40.56971	-111.88948	15	0.4889
113252	40.5697	-111.89068	16	0.5178
113252	40.5697	-111.890679	17	0.6192
113252	40.572689	-111.89076	18	0.9516
113252	40.574209	-111.890779	19	1.1206
113252	40.576609	-111.890779	20	1.3875
113252	40.577689	-111.89079	21	1.5076
113252	40.578739	-111.890779	22	1.6243
113252	40.58058	-111.890779	23	1.8290
113252	40.58294	-111.8908	24	2.0915
113252	40.584089	-111.8908	25	2.2192
113252	40.585129	-111.8908	26	2.3349
113252	40.585899	-111.890779	27	2.4205
113252	40.586439	-111.89076	28	2.4806
113252	40.58809	-111.890749	29	2.6642
113252	40.58822	-111.890739	30	2.6786
113252	40.588839	-111.890749	31	2.7475
113252	40.589569	-111.8908	32	2.8288
113252	40.59013	-111.890819	33	2.8912
113252	40.59022	-111.89083	34	2.9012
113252	40.590299	-111.89089	35	2.9114
113252	40.59038	-111.89089	36	2.9204
113252	40.590989	-111.89089	37	2.9881
113252	40.591719	-111.890879	38	3.0693
113252	40.59224	-111.890879	39	3.1272
113252	40.592449	-111.890879	40	3.1504
113252	40.59316	-111.89087	41	3.2295
113252	40.593869	-111.89087	42	3.3083
113252	40.59393	-111.89087	43	3.3151
113252	40.594569	-111.89086	44	3.3862
113252	40.595039	-111.89086	45	3.4384
113252	40.59634	-111.89086	46	3.5830
113252	40.59768	-111.89085	47	3.7320
113252	40.597899	-111.890849	48	3.7565
113252	40.59902	-111.89083	49	3.8811
113252	40.60051	-111.890819	50	4.0468
113252	40.600999	-111.890819	51	4.1012
113252	40.60155	-111.890809	52	4.1624
113252	40.60431	-111.890779	53	4.4694
113252	40.60587	-111.89076	54	4.6428
113252	40.60622	-111.89076	55	4.6817
113252	40.60663	-111.890749	56	4.7273
113252	40.60755	-111.890689	57	4.8298
113252	40.60767	-111.89061	58	4.8447
113252	40.607879	-111.89061	59	4.8679
113252	40.608059	-111.89061	60	4.8879
113252	40.6083	-111.890619	61	4.9147
113252	40.60852	-111.89063	62	4.9392
113252	40.60865	-111.89064	63	4.9537
113252	40.60875	-111.890689	64	4.9656
113252	40.609559	-111.890719	65	5.0556
113252	40.610949	-111.8907	66	5.2101
113252	40.61165	-111.8907	67	5.2881
113252	40.612049	-111.890689	68	5.3325
113252	40.61291	-111.89069	69	5.4281
113252	40.61392	-111.89067	70	5.5404
113252	40.615129	-111.89067	71	5.6749
113252	40.615639	-111.89067	72	5.7317
113252	40.616009	-111.890649	73	5.7728
113252	40.616239	-111.89064	74	5.7984
113252	40.61669	-111.89064	75	5.8486
113252	40.61729	-111.89063	76	5.9153
113252	40.61784	-111.89063	77	5.9765
113252	40.619499	-111.890589	78	6.1611
113252	40.61995	-111.890589	79	6.2112
113252	40.62081	-111.890589	80	6.3068
113252	40.62182	-111.890489	81	6.4195
113252	40.62219	-111.89044	82	6.4607
113252	40.6225	-111.89041	83	6.4953
113252	40.62299	-111.89038	84	6.5498
113252	40.62344	-111.890339	85	6.6000
113252	40.62382	-111.890309	86	6.6423
113252	40.62442	-111.89025	87	6.7092
113252	40.62496	-111.8902	88	6.7695
113252	40.62584	-111.89011	89	6.8675
113252	40.626149	-111.890079	90	6.9020
113252	40.626909	-111.89001	91	6.9867
113252	40.628	-111.88991	92	7.1083
113252	40.629479	-111.88978	93	7.2733
113252	40.630779	-111.88965	94	7.4183
113252	40.63126	-111.88962	95	7.4718
113252	40.6317	-111.88956	96	7.5210
113252	40.63194	-111.88954	97	7.5478
113252	40.63206	-111.88953	98	7.5611
113252	40.63266	-111.88946	99	7.6281
113252	40.633299	-111.8894	100	7.6993
113252	40.63392	-111.88934	101	7.7686
113252	40.63462	-111.889319	102	7.8464
113252	40.635109	-111.889299	103	7.9008
113252	40.63595	-111.889259	104	7.9944
113252	40.637259	-111.88921	105	8.1400
113252	40.63804	-111.88917	106	8.2269
113252	40.63848	-111.88915	107	8.2759
113252	40.64099	-111.88902	108	8.5552
113252	40.64295	-111.88892	109	8.7733
113252	40.64597	-111.88877	110	9.1092
113252	40.64769	-111.88868	111	9.3006
113252	40.64934	-111.88858	112	9.4843
113252	40.6498	-111.888569	113	9.5355
113252	40.651069	-111.888499	114	9.6767
113252	40.651799	-111.888469	115	9.7579
113252	40.652499	-111.888429	116	9.8358
113252	40.65608	-111.88829	117	10.2341
113252	40.65791	-111.88832	118	10.4376
113252	40.65879	-111.88832	119	10.5354
113252	40.65942	-111.88832	120	10.6055
113252	40.65989	-111.88832	121	10.6577
113252	40.660349	-111.88832	122	10.7089
113252	40.660579	-111.88832	123	10.7345
113252	40.66132	-111.88832	124	10.8168
113252	40.6629	-111.88832	125	10.9925
113252	40.663619	-111.88832	126	11.0725
113252	40.66392	-111.88831	127	11.1060
113252	40.66433	-111.888309	128	11.1516
113252	40.664339	-111.890849	129	11.2688
113252	40.6643	-111.89121	130	11.3658
113252	40.66422	-111.89149	131	11.3965
113252	40.66415	-111.89164	132	11.4217
113252	40.66398	-111.89192	133	11.4366
113252	40.66346	-111.8924	134	11.4668
113252	40.66308	-111.89273	135	11.5374
113252	40.66291	-111.89286	136	11.5880
113252	40.66261	-111.89304	137	11.6099
113252	40.66238	-111.89314	138	11.6465
113252	40.66201	-111.89328	139	11.6735
113252	40.66168	-111.89336	140	11.7163
113252	40.66	-111.89388	141	11.7536
113252	40.65987	-111.89392	142	11.9455
113252	40.65946	-111.894079	143	11.9603
113252	40.658929	-111.89434	144	12.0078
113252	40.65847	-111.89462	145	12.0709
113252	40.65792	-111.89503	146	12.1272
113252	40.657919	-111.895029	147	12.1975
113252	40.65812	-111.895249	148	12.2265
113252	40.65838	-111.895529	149	12.2638
113252	40.658609	-111.8957	150	12.2931
113252	40.65879	-111.89577	151	12.3141
113252	40.65891	-111.89574	152	12.3277
113252	40.659469	-111.895409	153	12.3958
113252	40.659809	-111.895149	154	12.4395
113252	40.660189	-111.894859	155	12.4883
113252	40.66021	-111.89479	156	12.4946
113252	40.66021	-111.89473	157	12.4997
113252	40.66022	-111.894639	158	12.5074
113252	40.660259	-111.89456	159	12.5154
113252	40.66034	-111.894509	160	12.5254
113252	40.660389	-111.89453	161	12.5311
113252	40.66044	-111.89463	162	12.5412
113252	40.66047	-111.894769	163	12.5534
113252	40.65984	-111.895249	164	12.5656
113252	40.65961	-111.895399	165	12.6359
113252	40.659469	-111.895409	166	12.6644
113252	40.65961	-111.895399	167	12.6801
113253	40.763189	-111.909179	26	0.0000
113253	40.7632	-111.90907	27	0.0093
113253	40.76328	-111.909019	28	0.0191
113253	40.76406	-111.908959	29	0.1005
113253	40.76416	-111.909019	30	0.1064
113253	40.76422	-111.90914	31	0.1186
113253	40.76428	-111.90933	32	0.1308
113253	40.764649	-111.909619	33	0.1481
113253	40.76469	-111.90967	34	0.1958
113253	40.76469	-111.909749	35	0.2021
113253	40.76502	-111.909659	36	0.2087
113253	40.76504	-111.90888	37	0.2462
113253	40.76504	-111.908259	38	0.3118
113253	40.76504	-111.90826	39	0.3641
113253	40.76495	-111.9081	40	0.3809
113253	40.76491	-111.90795	41	0.3943
113253	40.76493	-111.90545	42	0.4878
113253	40.76493	-111.90545	43	0.6049
113253	40.76491	-111.9027	44	0.7203
113253	40.76497	-111.90256	45	0.8365
113253	40.76498	-111.90225	46	0.8500
113253	40.76497	-111.8997	47	0.8762
113253	40.76499	-111.89683	48	1.0909
113253	40.765	-111.89628	49	1.3326
113253	40.764999	-111.896009	50	1.3790
113253	40.764999	-111.896009	51	1.4018
113253	40.76499	-111.89488	52	1.4321
113253	40.76499	-111.89396	53	1.4969
113253	40.76502	-111.89118	54	1.5744
113253	40.76502	-111.891	55	1.8085
113253	40.76503	-111.89058	56	1.8237
113253	40.765029	-111.89017	57	1.8591
113253	40.765029	-111.889769	58	1.8936
113253	40.76503	-111.88929	59	1.9274
113253	40.76503	-111.88822	60	1.9678
113253	40.76503	-111.88822	74	2.0579
113253	40.765	-111.88656	75	2.1523
113253	40.76501	-111.885359	76	2.1978
113253	40.76501	-111.88257	77	2.2989
113253	40.76501	-111.88244	78	2.5338
113253	40.76501	-111.88244	79	2.5448
113253	40.76501	-111.879629	80	2.6467
113253	40.76503	-111.87681	81	2.7815
113253	40.765029	-111.876809	82	3.0190
113253	40.76393	-111.87682	83	3.1412
113253	40.76283	-111.876839	84	3.2636
113253	40.761419	-111.87682	85	3.4205
113253	40.760759	-111.876809	86	3.4939
113253	40.76055	-111.876809	87	3.5171
113253	40.758479	-111.876809	88	3.7474
113253	40.757169	-111.87682	89	3.8930
113253	40.75631	-111.8768	90	3.9886
113253	40.75498	-111.87677	91	4.1365
113253	40.75413	-111.87676	92	4.2310
113253	40.75328	-111.87677	93	4.3255
113253	40.75303	-111.87677	94	4.3533
113253	40.75194	-111.87676	95	4.4745
113253	40.75108	-111.87676	96	4.5702
113253	40.74978	-111.876749	97	4.7147
113253	40.747679	-111.876779	98	4.9484
113253	40.74646	-111.8768	99	5.0839
113253	40.74518	-111.87678	100	5.2263
113253	40.74486	-111.8768	101	5.2619
113253	40.742669	-111.876749	102	5.5054
113253	40.741649	-111.876749	103	5.6188
113253	40.74079	-111.87676	104	5.7144
113253	40.74072	-111.87676	105	5.7221
113253	40.73996	-111.87676	106	5.8067
113253	40.73916	-111.87676	107	5.8956
113253	40.73837	-111.87677	108	5.9835
113253	40.73756	-111.87676	109	6.0735
113253	40.73737	-111.87677	110	6.0947
113253	40.73676	-111.87676	111	6.1625
113253	40.73637	-111.87676	112	6.2059
113253	40.73557	-111.87679	113	6.2949
113253	40.735159	-111.876779	114	6.3405
113253	40.733519	-111.87676	115	6.5228
113253	40.73265	-111.87676	116	6.6195
113253	40.731839	-111.87677	117	6.7096
113253	40.73146	-111.87677	118	6.7519
113253	40.73063	-111.87677	119	6.8442
113253	40.73033	-111.87678	120	6.8776
113253	40.72976	-111.87677	121	6.9409
113253	40.72889	-111.87677	122	7.0377
113253	40.72792	-111.87677	123	7.1455
113253	40.72717	-111.87677	124	7.2289
113253	40.72631	-111.876779	125	7.3246
113253	40.725469	-111.876779	126	7.4181
113253	40.72458	-111.8768	127	7.5171
113253	40.72378	-111.87681	128	7.6060
113253	40.72299	-111.87682	129	7.6939
113253	40.72164	-111.87682	130	7.8440
113253	40.72102	-111.87682	131	7.9129
113253	40.72022	-111.87682	132	8.0019
113253	40.71943	-111.87682	133	8.0897
113253	40.71913	-111.87682	134	8.1231
113253	40.71865	-111.87682	135	8.1765
113253	40.71836	-111.87682	136	8.2087
113253	40.718159	-111.87683	137	8.2311
113253	40.71785	-111.87683	138	8.2654
113253	40.71699	-111.87682	139	8.3611
113253	40.71691	-111.87682	140	8.3700
113253	40.716249	-111.87683	141	8.4435
113253	40.71322	-111.87685	142	8.7804
113253	40.71276	-111.876869	143	8.8316
113253	40.71266	-111.876869	144	8.8427
113253	40.7094	-111.876869	145	9.2052
113253	40.707069	-111.876909	146	9.4644
113253	40.706339	-111.8769	147	9.5456
113253	40.70563	-111.8769	148	9.6244
113253	40.70548	-111.8769	149	9.6411
113253	40.70437	-111.87691	150	9.7645
113253	40.70401	-111.87691	151	9.8045
113253	40.70312	-111.87691	152	9.9035
113253	40.70259	-111.87691	153	9.9624
113253	40.70169	-111.87691	154	10.0625
113253	40.70137	-111.87691	155	10.0981
113253	40.70076	-111.87693	156	10.1660
113253	40.69987	-111.876939	157	10.2649
113253	40.69858	-111.87696	158	10.4085
113253	40.697789	-111.87696	159	10.4963
113253	40.695819	-111.87695	160	10.7154
113253	40.69505	-111.87696	161	10.8009
113253	40.69425	-111.87697	162	10.8899
113253	40.69312	-111.87698	163	11.0155
113253	40.69293	-111.876969	164	11.0367
113253	40.692569	-111.87698	165	11.0768
113253	40.6923	-111.87698	166	11.1067
113253	40.690789	-111.87699	167	11.2746
113253	40.68979	-111.87698	168	11.3857
113253	40.689649	-111.87698	169	11.4014
113253	40.68871	-111.87699	170	11.5058
113253	40.68707	-111.87701	171	11.6882
113253	40.68574	-111.87701	172	11.8361
113253	40.68512	-111.877	173	11.9051
113253	40.68487	-111.877	174	11.9329
113253	40.6844	-111.87699	175	11.9852
113253	40.6836	-111.87699	176	12.0741
113253	40.68317	-111.876999	177	12.1220
113253	40.682709	-111.87699	178	12.1732
113253	40.682239	-111.87699	179	12.2255
113253	40.68155	-111.87699	180	12.3022
113253	40.68074	-111.87699	181	12.3923
113253	40.68019	-111.87699	182	12.4534
113253	40.67948	-111.87699	183	12.5324
113253	40.67872	-111.87697	184	12.6169
113253	40.678	-111.87695	185	12.6970
113253	40.67678	-111.87695	186	12.8326
113253	40.67435	-111.87696	187	13.1030
113253	40.67435	-111.87732	188	13.1333
113253	40.67434	-111.87836	189	13.2210
113253	40.67434	-111.87922	190	13.2936
113253	40.67434	-111.88018	191	13.3745
113253	40.67434	-111.88086	192	13.4319
113253	40.67434	-111.88182	193	13.5128
113253	40.67433	-111.88303	194	13.6149
113253	40.67433	-111.88381	195	13.6807
113253	40.67435	-111.8883	196	13.8628
113253	40.674349	-111.88905	197	14.0593
113253	40.674349	-111.889389	198	14.1226
113253	40.674349	-111.88969	199	14.1512
113253	40.67436	-111.89002	200	14.1766
113253	40.67438	-111.89041	201	14.2044
113253	40.67442	-111.89128	202	14.2374
113253	40.677	-111.89126	203	14.3109
113253	40.67799	-111.89126	204	14.5978
113253	40.67801	-111.892769	205	14.7079
113253	40.67801	-111.892769	206	14.8352
113253	40.677999	-111.89384	207	14.9255
113253	40.67729	-111.89384	208	15.0044
113254	40.67729	-111.89384	22	0.0000
113254	40.677049	-111.893859	23	0.0268
113254	40.676919	-111.893819	24	0.0417
113254	40.6769	-111.893719	25	0.0504
113254	40.67697	-111.893529	26	0.0607
113254	40.67703	-111.893509	27	0.0689
113254	40.6771	-111.893569	28	0.0758
113254	40.67716	-111.893719	29	0.0851
113254	40.67729	-111.89384	30	0.0994
113254	40.677999	-111.89384	31	0.1171
113254	40.67801	-111.892769	32	0.1959
113254	40.67801	-111.892769	33	0.2862
113254	40.67799	-111.89126	34	0.4136
113254	40.677	-111.89126	35	0.5237
113254	40.67442	-111.89128	36	0.8106
113254	40.67438	-111.89041	37	0.8841
113254	40.67436	-111.89002	38	0.9170
113254	40.674349	-111.88969	39	0.9449
113254	40.674349	-111.889389	40	0.9703
113254	40.674349	-111.88905	41	0.9989
113254	40.67435	-111.8883	42	1.0621
113254	40.67433	-111.88381	43	1.2586
113254	40.67433	-111.88303	44	1.4408
113254	40.67434	-111.88182	45	1.5066
113254	40.67434	-111.88086	46	1.6086
113254	40.67434	-111.88018	47	1.6896
113254	40.67434	-111.87922	48	1.7469
113254	40.67434	-111.87836	49	1.8279
113254	40.67435	-111.87732	50	1.9004
113254	40.67435	-111.87696	51	1.9881
113254	40.67678	-111.87695	52	2.0185
113254	40.678	-111.87695	53	2.2888
113254	40.67872	-111.87697	54	2.4245
113254	40.67948	-111.87699	55	2.5045
113254	40.68019	-111.87699	56	2.5891
113254	40.68074	-111.87699	57	2.6680
113254	40.68155	-111.87699	58	2.7292
113254	40.682239	-111.87699	59	2.8192
113254	40.682709	-111.87699	60	2.8960
113254	40.68317	-111.876999	61	2.9482
113254	40.6836	-111.87699	62	2.9995
113254	40.6844	-111.87699	63	3.0473
113254	40.68487	-111.877	64	3.1363
113254	40.68512	-111.877	65	3.1885
113254	40.68574	-111.87701	66	3.2163
113254	40.68707	-111.87701	67	3.2854
113254	40.68871	-111.87699	68	3.4333
113254	40.689649	-111.87698	69	3.6156
113254	40.68979	-111.87698	70	3.7201
113254	40.690789	-111.87699	71	3.7357
113254	40.6923	-111.87698	72	3.8468
113254	40.692569	-111.87698	73	4.0147
113254	40.69293	-111.876969	74	4.0446
113254	40.69312	-111.87698	75	4.0848
113254	40.69425	-111.87697	76	4.1059
113254	40.69505	-111.87696	77	4.2316
113254	40.695819	-111.87695	78	4.3206
113254	40.697789	-111.87696	79	4.4061
113254	40.69858	-111.87696	80	4.6251
113254	40.69987	-111.876939	81	4.7130
113254	40.70076	-111.87693	82	4.8565
113254	40.70137	-111.87691	83	4.9555
113254	40.70169	-111.87691	84	5.0233
113254	40.70259	-111.87691	85	5.0589
113254	40.70312	-111.87691	86	5.1590
113254	40.70401	-111.87691	87	5.2179
113254	40.70437	-111.87691	88	5.3169
113254	40.70548	-111.8769	89	5.3569
113254	40.70563	-111.8769	90	5.4804
113254	40.706339	-111.8769	91	5.4970
113254	40.707069	-111.876909	92	5.5759
113254	40.7094	-111.876869	93	5.6571
113254	40.71266	-111.876869	94	5.9163
113254	40.71276	-111.876869	95	6.2788
113254	40.71322	-111.87685	96	6.2899
113254	40.716249	-111.87683	97	6.3411
113254	40.71691	-111.87682	98	6.6780
113254	40.71699	-111.87682	99	6.7515
113254	40.71785	-111.87683	100	6.7604
113254	40.718159	-111.87683	101	6.8560
113254	40.71836	-111.87682	102	6.8904
113254	40.71865	-111.87682	103	6.9127
113254	40.71913	-111.87682	104	6.9450
113254	40.71943	-111.87682	105	6.9984
113254	40.72022	-111.87682	106	7.0317
113254	40.72102	-111.87682	107	7.1196
113254	40.72164	-111.87682	108	7.2085
113254	40.72299	-111.87682	109	7.2775
113254	40.72378	-111.87681	110	7.4276
113254	40.72458	-111.8768	111	7.5154
113254	40.725469	-111.876779	112	7.6044
113254	40.72631	-111.876779	113	7.7034
113254	40.72717	-111.87677	114	7.7969
113254	40.72792	-111.87677	115	7.8925
113254	40.72889	-111.87677	116	7.9759
113254	40.72976	-111.87677	117	8.0838
113254	40.73033	-111.87678	118	8.1805
113254	40.73063	-111.87677	119	8.2439
113254	40.73146	-111.87677	120	8.2773
113254	40.731839	-111.87677	121	8.3696
113254	40.73265	-111.87676	122	8.4118
113254	40.733519	-111.87676	123	8.5020
113254	40.735159	-111.876779	124	8.5986
113254	40.73557	-111.87679	125	8.7810
113254	40.73637	-111.87676	126	8.8266
113254	40.73676	-111.87676	127	8.9156
113254	40.73737	-111.87677	128	8.9589
113254	40.73756	-111.87676	129	9.0268
113254	40.73837	-111.87677	130	9.0479
113254	40.73916	-111.87676	131	9.1380
113254	40.73996	-111.87676	132	9.2258
113254	40.74072	-111.87676	133	9.3148
113254	40.74079	-111.87676	134	9.3993
113254	40.741649	-111.876749	135	9.4071
113254	40.742669	-111.876749	136	9.5026
113254	40.74486	-111.8768	137	9.6160
113254	40.74518	-111.87678	138	9.8596
113254	40.74646	-111.8768	139	9.8952
113254	40.747679	-111.876779	140	10.0375
113254	40.74978	-111.876749	141	10.1731
113254	40.75108	-111.87676	142	10.4067
113254	40.75194	-111.87676	143	10.5513
113254	40.75303	-111.87677	144	10.6469
113254	40.75328	-111.87677	145	10.7681
113254	40.75413	-111.87676	146	10.7959
113254	40.75498	-111.87677	147	10.8904
113254	40.75631	-111.8768	148	10.9850
113254	40.757169	-111.87682	149	11.1329
113254	40.758479	-111.876809	150	11.2284
113254	40.76055	-111.876809	151	11.3741
113254	40.760759	-111.876809	152	11.6044
113254	40.761419	-111.87682	153	11.6276
113254	40.76283	-111.876839	154	11.7010
113254	40.76393	-111.87682	155	11.8579
113254	40.765029	-111.876809	156	11.9802
113254	40.76503	-111.87681	157	12.1024
113254	40.76501	-111.879629	160	12.3399
113254	40.76501	-111.88244	161	12.4748
113254	40.76501	-111.88244	162	12.5767
113254	40.76501	-111.88257	163	12.5876
113254	40.76501	-111.885359	164	12.8225
113254	40.765	-111.88656	165	12.9237
113254	40.76503	-111.88822	166	12.9691
113254	40.76503	-111.88822	167	13.0635
113254	40.76503	-111.88929	168	13.1536
113254	40.765029	-111.889769	169	13.1941
113254	40.765029	-111.89017	170	13.2278
113254	40.76503	-111.89058	171	13.2624
113254	40.76502	-111.891	172	13.2978
113254	40.76502	-111.89118	173	13.3129
113254	40.76499	-111.89396	174	13.5471
113254	40.76499	-111.89488	175	13.6246
113254	40.764999	-111.896009	176	13.6894
113254	40.764999	-111.896009	177	13.7196
113254	40.765	-111.89628	178	13.7425
113254	40.76499	-111.89683	179	13.7888
113254	40.76497	-111.8997	180	14.0305
113254	40.76498	-111.90225	181	14.2453
113254	40.76502	-111.9027	182	14.2714
113254	40.76506	-111.90282	183	14.2844
113254	40.76508	-111.90408	184	14.2955
113254	40.765089	-111.905449	185	14.4016
113254	40.765089	-111.905449	186	14.5170
113254	40.76508	-111.90685	187	14.6350
113254	40.765089	-111.907849	188	14.7192
113254	40.765059	-111.908129	189	14.7430
113254	40.76504	-111.90826	190	14.7542
113254	40.764839	-111.90834	191	14.7774
113254	40.764009	-111.908329	192	14.8697
113254	40.763989	-111.908479	193	14.8826
113254	40.763979	-111.908639	194	14.8961
113254	40.763989	-111.908799	195	14.9096
113254	40.76406	-111.908959	196	14.9217
113254	40.76416	-111.909019	197	14.9276
113254	40.76422	-111.90914	198	14.9398
113254	40.76428	-111.90933	199	14.9520
113254	40.764649	-111.909619	200	14.9693
113254	40.76469	-111.90967	201	15.0170
113254	40.76469	-111.909749	202	15.0233
113254	40.76469	-111.909749	203	15.0299
113254	40.76466	-111.90984	204	15.0383
113254	40.7646	-111.9099	205	15.0467
113254	40.763249	-111.90927	206	15.2060
113254	40.763189	-111.909179	207	15.2161
113254	40.7632	-111.90907	208	15.2254
113255	40.773711	-111.904708	61	0.0000
113255	40.7737	-111.90252	62	0.1842
113255	40.77162	-111.90252	63	0.4155
113255	40.77152	-111.90252	64	0.4267
113255	40.77151	-111.90161	65	0.4705
113255	40.77151	-111.90077	66	0.5033
113255	40.77152	-111.89968	67	0.5740
113255	40.77152	-111.89968	68	0.6658
113255	40.77148	-111.89951	69	0.6808
113255	40.77147	-111.89932	70	0.6969
113255	40.77147	-111.89896	71	0.7272
113255	40.77147	-111.89874	72	0.7457
113255	40.77148	-111.8953	73	0.9065
113255	40.77148	-111.89468	74	1.0354
113255	40.77148	-111.89441	75	1.0876
113255	40.77149	-111.8942	76	1.1103
113255	40.7715	-111.89407	77	1.1281
113255	40.77154	-111.89396	78	1.1391
113255	40.77154	-111.89316	79	1.1493
113255	40.77155	-111.89237	80	1.2167
113255	40.77155	-111.89183	81	1.2832
113255	40.77156	-111.8916	82	1.3287
113255	40.771559	-111.891599	83	1.3481
113255	40.771549	-111.89108	84	1.3768
113255	40.771549	-111.890839	85	1.3918
113255	40.771549	-111.890839	86	1.4121
113255	40.77154	-111.88922	87	1.5486
113255	40.77152	-111.88827	88	1.6286
113255	40.77101	-111.88827	89	1.6853
113255	40.77084	-111.88829	90	1.7043
113255	40.77069	-111.88829	91	1.7210
113255	40.77056	-111.88829	92	1.7354
113255	40.77014	-111.88829	93	1.7821
113255	40.76984	-111.88829	94	1.8155
113255	40.76936	-111.88828	95	1.8689
113255	40.76911	-111.88827	96	1.8967
113255	40.76882	-111.88824	97	1.9290
113255	40.76824	-111.88823	98	1.9935
113255	40.76718	-111.88536	99	2.1114
113255	40.76824	-111.88538	100	2.3531
113255	40.76935	-111.88537	101	2.4710
113255	40.76935	-111.88537	102	2.5944
113255	40.769339	-111.884449	103	2.6720
113255	40.76934	-111.88257	104	2.7494
113255	40.76934	-111.88244	105	2.8303
113255	40.76934	-111.88206	106	2.8412
113255	40.76935	-111.88056	107	2.8732
113255	40.76935	-111.87966	108	2.9995
113255	40.76935	-111.87966	109	3.0753
113255	40.76935	-111.87853	110	3.1250
113255	40.76935	-111.87755	111	3.1705
113255	40.76935	-111.8768	112	3.2531
113255	40.76935	-111.87606	113	3.3162
113255	40.76935	-111.87606	114	3.3785
113255	40.76935	-111.87443	115	3.5057
113255	40.76935	-111.87413	116	3.5159
113255	40.76935	-111.87401	117	3.5411
113255	40.76935	-111.87387	118	3.5512
113255	40.769369	-111.87303	119	3.5630
113255	40.769369	-111.872319	120	3.6337
113255	40.76937	-111.87158	121	3.6936
113255	40.76937	-111.87106	122	3.7559
113255	40.76937	-111.87106	123	3.7997
113255	40.76937	-111.87072	124	3.8283
113255	40.76937	-111.87028	125	3.8654
113255	40.76936	-111.86857	126	3.8848
113255	40.769355	-111.868263	127	4.0094
113255	40.76936	-111.86813	128	4.0355
113255	40.76936	-111.86709	129	4.0473
113255	40.76936	-111.86562	130	4.1349
113255	40.76936	-111.86533	131	4.2587
113255	40.76936	-111.86533	132	4.2831
113255	40.76923	-111.86533	133	4.2976
113255	40.767179	-111.865319	134	4.5256
113255	40.76498	-111.86533	135	4.7701
113255	40.763979	-111.865349	136	4.8815
113255	40.76358	-111.86536	137	4.9258
113255	40.76317	-111.865349	138	4.9714
113255	40.762839	-111.86534	139	5.0082
113255	40.76077	-111.86534	140	5.2383
113255	40.760569	-111.86534	141	5.2607
113255	40.760119	-111.86534	142	5.3107
113255	40.759239	-111.86533	143	5.4086
113255	40.758509	-111.86533	144	5.4897
113255	40.75792	-111.86533	145	5.5552
113255	40.75633	-111.86534	146	5.7320
113255	40.75545	-111.86533	147	5.8299
113255	40.755209	-111.86533	148	5.8567
113255	40.75412	-111.865319	149	5.9778
113255	40.75305	-111.86533	150	6.0968
113255	40.75196	-111.86534	151	6.2180
113255	40.751479	-111.865349	152	6.2714
113255	40.749789	-111.865349	153	6.4594
113255	40.74804	-111.86533	154	6.6539
113255	40.74646	-111.86533	155	6.8295
113255	40.74563	-111.86533	156	6.9218
113255	40.74531	-111.86533	157	6.9574
113255	40.7449	-111.86533	158	7.0030
113255	40.74389	-111.86533	159	7.1153
113255	40.741654	-111.865327	160	7.2254
113255	40.741649	-111.86533	161	7.3643
113255	40.74072	-111.86534	162	7.4676
113255	40.73984	-111.86533	163	7.5654
113255	40.739149	-111.86533	164	7.6423
113255	40.738929	-111.86533	165	7.6667
113255	40.73806	-111.86534	166	7.7634
113255	40.737159	-111.86534	167	7.8636
113255	40.73639	-111.86534	168	7.9491
113255	40.73597	-111.86534	169	7.9958
113255	40.735579	-111.86534	170	8.0392
113255	40.73543	-111.86534	171	8.0558
113255	40.73448	-111.86534	172	8.1614
113255	40.733519	-111.865349	173	8.2683
113255	40.732529	-111.86533	174	8.3784
113255	40.731869	-111.86534	175	8.4518
113255	40.731579	-111.86534	176	8.4840
113255	40.73144	-111.86534	177	8.4995
113255	40.731039	-111.86533	178	8.5441
113255	40.73065	-111.86534	179	8.5874
113255	40.72985	-111.86534	180	8.6763
113255	40.72906	-111.86534	181	8.7642
113255	40.72866	-111.86534	182	8.8086
113255	40.72827	-111.86534	183	8.8520
113255	40.72739	-111.86534	184	8.9499
113255	40.7266	-111.865349	185	9.0377
113255	40.72542	-111.86536	186	9.1689
113255	40.72454	-111.86536	187	9.2668
113255	40.723859	-111.86536	188	9.3425
113255	40.72328	-111.86537	189	9.4069
113255	40.72263	-111.865379	190	9.4792
113255	40.72217	-111.865379	191	9.5303
113255	40.72179	-111.865379	192	9.5726
113255	40.721359	-111.86539	193	9.6205
113255	40.72125	-111.86539	194	9.6326
113255	40.7203	-111.86539	195	9.7383
113255	40.71988	-111.86539	196	9.7850
113255	40.71959	-111.86537	197	9.8172
113255	40.71951	-111.86537	198	9.8261
113255	40.71931	-111.865379	199	9.8484
113255	40.71884	-111.8654	200	9.9007
113255	40.71842	-111.86542	201	9.9474
113255	40.71726	-111.865439	202	10.0764
113255	40.71583	-111.86545	203	10.2354
113255	40.71503	-111.865439	204	10.3244
113255	40.71434	-111.86545	205	10.4011
113255	40.713999	-111.86546	206	10.4390
113255	40.713369	-111.865469	207	10.5091
113255	40.71267	-111.865469	208	10.5868
113255	40.711509	-111.865479	209	10.7159
113255	40.71079	-111.865469	210	10.7959
113255	40.7099	-111.865469	211	10.8948
113255	40.709249	-111.865469	212	10.9672
113255	40.70848	-111.865469	213	11.0527
113255	40.707709	-111.865469	214	11.1385
113255	40.70753	-111.865479	215	11.1584
113255	40.706789	-111.865469	216	11.2408
113255	40.70635	-111.865479	217	11.2896
113255	40.705799	-111.86549	218	11.3509
113255	40.70522	-111.86549	219	11.4153
113255	40.704979	-111.86549	220	11.4421
113255	40.70452	-111.86549	221	11.4931
113255	40.7043	-111.86549	222	11.5176
113255	40.702259	-111.865469	223	11.7445
113255	40.701529	-111.865469	224	11.8257
113255	40.70141	-111.865469	225	11.8389
113255	40.69987	-111.865469	226	12.0102
113255	40.699659	-111.865469	227	12.0336
113255	40.69817	-111.86548	228	12.1993
113255	40.697819	-111.865479	229	12.2382
113255	40.697689	-111.865479	230	12.2527
113255	40.69704	-111.865499	231	12.3249
113255	40.696359	-111.86549	232	12.4006
113255	40.696109	-111.86549	233	12.4284
113255	40.695449	-111.865499	234	12.5018
113255	40.694649	-111.865499	235	12.5908
113255	40.69387	-111.865499	236	12.6774
113255	40.69338	-111.865499	237	12.7319
113255	40.69303	-111.865499	238	12.7708
113255	40.69286	-111.865499	239	12.7897
113255	40.69259	-111.865499	240	12.8197
113255	40.692439	-111.865499	241	12.8365
113255	40.69186	-111.865509	242	12.9009
113255	40.69107	-111.865509	243	12.9887
113255	40.68973	-111.86552	244	13.1377
113255	40.689499	-111.86552	245	13.1634
113255	40.68938	-111.86552	246	13.1767
113255	40.689239	-111.86552	247	13.1923
113255	40.6891	-111.86552	248	13.2078
113255	40.68849	-111.86553	249	13.2756
113255	40.68821	-111.86553	250	13.3068
113255	40.68792	-111.86553	251	13.3390
113255	40.68785	-111.86553	252	13.3469
113255	40.68767	-111.86553	253	13.3669
113255	40.687059	-111.86553	254	13.4349
113255	40.68615	-111.86552	255	13.5359
113255	40.68548	-111.86552	256	13.6104
113255	40.68466	-111.86553	257	13.7016
113255	40.68345	-111.86553	258	13.8363
113255	40.68338	-111.86553	259	13.8441
113255	40.68191	-111.865539	260	14.0075
113255	40.680849	-111.86555	261	14.1255
113255	40.68	-111.86555	262	14.2199
113255	40.679269	-111.865539	263	14.3012
113255	40.67805	-111.86555	264	14.4367
113255	40.67754	-111.86555	265	14.4934
113255	40.67725	-111.86555	266	14.5257
[truncated: 129,792 more rows]
