# Supplementary material for: An efficient General Transit Feed Specification (GTFS) enabled algorithm for dynamic transit accessibility analysis
Source: PLoS One. 2017 Oct 5;12(10):e0185333. doi: 10.1371/journal.pone.0185333 (PMC5628824; doi:10.1371/journal.pone.0185333)
Supplement: S1 Dataset — (ZIP) [file pone.0185333.s001.zip › GTFS for upload/stops.txt]

stop_id	stop_code	stop_name	stop_desc	stop_lat	stop_lon	zone_id	stop_url	location_type	parent_station
11	1--SNCDR	100 SOUTH & NORTH CAMPUS DR		40.767059	-111.847321			0
51	21-S11-E	2100 SOUTH & 1100 EAST	E 2100 S	40.725404	-111.859661			0
870	135009	CONSTITUTION BLVD @ 3700 S	S CONSTITUTION BLVD	40.691967	-111.958133			0
887	135026	CONSTITUTION BLVD @ 3601 S	S CONSTITUTION BLVD	40.69391	-111.957789			0
1022	118161	NORTH MEDICAL DR @ 50 N	UNNAMED ST	40.772535	-111.837594			0
1024	117229	REDWOOD RD @ 701 N	N REDWOOD RD	40.784947	-111.939549			0
1029	812002	STATE ST @ 101 S	S STATE ST	40.295471	-111.694104			0
1038	812011	STATE ST @ 830 N	N STATE ST	40.313278	-111.701888			0
1040	812013	STATE ST @ 1090 N	N STATE ST	40.317158	-111.703591			0
1041	812014	STATE ST @ 1220 N	N STATE ST	40.319878	-111.704794			0
1045	812018	STATE ST @ 1960 N	N STATE ST	40.332719	-111.712453			0
1054	812027	STATE ST @ 1975 N	N STATE ST	40.333298	-111.713371			0
1059	812032	STATE ST @ 1185 N	N STATE ST	40.319009	-111.704795			0
1066	812039	STATE ST @ 497 N	N STATE ST	40.305817	-111.698999			0
1067	812040	STATE ST @ 381 N	N STATE ST	40.303699	-111.698101			0
1071	812044	STATE ST @ 20 S	S STATE ST	40.296691	-111.695037			0
1253	125371	900 W @ 1289 S	S 900 W	40.741828	-111.916738			0
1711	135285	BRUIN BLVD @ 1885 W	W BRUIN BLVD	40.674518	-111.942491			0
1725	138045	3900 S @ 2710 E	E 3900 S	40.687021	-111.814588			0
1742	138062	3900 S @ 2647 E	E 3900 S	40.687137	-111.815687			0
1760	138081	2300 E @ 4510 S	S 2300 E	40.673866	-111.824613			0
1775	138097	MURRAY HOLLADAY RD @ 1868 E	E MURRAY HOLLADAY RD	40.665783	-111.838718			0
1776	138098	MURRAY HOLLADAY RD @ 1910 E	E MURRAY HOLLADAY RD	40.665779	-111.837373			0
1819	138140	3300 S @ 3301 E	E 3300 S	40.699971	-111.800396			0
1844	138164	3300 S @ 2035 E	E 3300 S	40.699958	-111.832888			0
1849	138169	3300 S @ 2010 E	E 3300 S	40.699791	-111.833697			0
1852	138172	3300 S @ 2290 E	E 3300 S	40.699803	-111.825038			0
1885	138205	2000 E @ 2710 S	S 2000 E	40.712348	-111.834154			0
1926	154038	STATE ST @ 6300 S	S STATE ST	40.63481	-111.889144			0
1927	154039	STATE ST @ 6200 S	S STATE ST	40.636249	-111.889072			0
1958	154071	900 E @ 5640 S	S 900 E	40.649194	-111.866073			0
1970	154085	900 E @ 7075 S	S 900 E	40.622543	-111.865829			0
1998	154113	1300 E @ 5585 S	S 1300 E	40.649953	-111.854415			0
2024	154139	1300 E @ 6980 S	S 1300 E	40.626942	-111.854874			0
2144	138272	WASATCH BLVD @ 4470 S	S WASATCH BLVD	40.674781	-111.801245			0
2149	S156001	BIG COTTONWOOD CANYON RD @ 3875 E	E BIG COTTONWOOD CANYON RD	40.619451	-111.786841			0
2202	126491	SOUTH CAMPUS DR @ 1530 E	E SOUTH CAMPUS DR	40.760138	-111.846654			0
2222	154171	STATE ST @ 5590 S	S STATE ST	40.649543	-111.888732			0
2228	154177	STATE ST @ 6206 S	S STATE ST	40.635734	-111.889519			0
2249	172192	9000 S @ 185 W	W 9000 S	40.587957	-111.895461			0
2333	127221	2100 S @ 1905 E	E 2100 S	40.725572	-111.836211			0
2426	126498	GUARDSMAN WAY @ 510 S	S GUARDSMAN WAY	40.757942	-111.845493			0
2440	817249	500 W @ 1145 N	N 500 W	40.250005	-111.667588			0
2450	817259	STATE ST @ 1248 N	N STATE ST	40.251103	-111.667531			0
2499	817308	UNIVERSITY AVE @ 1020 N	N UNIVERSITY AVE	40.246981	-111.658493			0
2641	816003	CAMPUS DR @ 791 W	W CAMPUS DR	40.275892	-111.712444			0
2682	136156	700 W @ 3575 S	S 700 W	40.692436	-111.911123			0
2701	136175	700 W @ 3600 S	S 700 W	40.692217	-111.911311			0
2725	127042	900 S @ 1898 E	E 900 S	40.749752	-111.836757			0
2759	127077	1900 E @ 901 S	S 1900 E	40.749641	-111.836469			0
2773	118086	13TH AVE @ 536 E	E 13TH AVE	40.784094	-111.87321			0
2774	118087	13TH AVE @ 598 E	E 13TH AVE	40.784091	-111.871686			0
2778	118091	11TH AVE @ 756 E	E 11TH AVE	40.781825	-111.866673			0
2780	118093	11TH AVE @ 1248 E	E 11TH AVE	40.778209	-111.85236			0
2786	118099	VIRGINIA ST @ 148 N	N VIRGINIA ST	40.772693	-111.852201			0
2789	118102	11TH AVE @ 1225 E	E 11TH AVE	40.778355	-111.852748			0
2791	118104	11TH AVE @ 735 E	E 11TH AVE	40.781916	-111.867379			0
2933	151027	5400 S @ 5685 W	W 5400 S	40.652953	-112.025961			0
3003	126227	1100 E @ 664 S	S 1100 E	40.754706	-111.859711			0
3028	137103	EDGEHILL ST @ 2808 S	S EDGEHILL ST	40.710366	-111.855201			0
3035	137110	1300 E @ 3310 S	S 1300 E	40.699335	-111.854145			0
3043	137118	1300 E @ 3920 S	S 1300 E	40.685953	-111.854228			0
3050	137125	1300 E @ 4450 S	S 1300 E	40.675082	-111.85424			0
3079	137013	900 E @ 3265 S	S 900 E	40.700349	-111.865368			0
3094	137029	900 E @ 3334 S	S 900 E	40.699053	-111.865582			0
3102	137037	900 E @ 4520 S	S 900 E	40.673592	-111.865703			0
3111	126094	500 E @ 2110 S	S 500 E	40.725152	-111.876887			0
3126	137054	500 E @ 3328 S	S 500 E	40.699247	-111.877016			0
3133	137061	500 E @ 3898 S	S 500 E	40.687266	-111.877077			0
3141	137069	500 E @ 4475 S	S 500 E	40.674768	-111.877047			0
3142	137070	500 E @ 4460 S	S 500 E	40.674972	-111.876934			0
3150	137078	500 E @ 3919 S	S 500 E	40.686624	-111.87696			0
3157	137085	500 E @ 3275 S	S 500 E	40.700283	-111.876887			0
3172	126105	500 E @ 2125 S	S 500 E	40.724747	-111.876755			0
3188	126121	900 E @ 1477 S	S 900 E	40.737492	-111.865286			0
3266	132009	9150 W @ 2702 S	S 9150 W	40.710641	-112.109524			0
3324	133048	3500 S @ 7225 W	W 3500 S	40.696412	-112.064376			0
3391	146002	COUNTRY CLUB DR @ 6325 N	N COUNTRY CLUB DR	40.644691	-112.288617			0
3401	182002	MAIN ST @ 737 N	N MAIN ST	40.545713	-112.298419			0
3402	182003	MAIN ST @ 605 N	N MAIN ST	40.542705	-112.298488			0
3404	182005	MAIN ST @ 345 N	N MAIN ST	40.536553	-112.298592			0
3431	182023	MAIN ST @ 395 S	S MAIN ST	40.523496	-112.298567			0
3432	182024	400 S @ 96 W	W 400 S	40.523187	-112.301381			0
3513	146017	COUNTRY CLUB DR @ 6528 N	N COUNTRY CLUB DR	40.646545	-112.289285			0
3554	115017	WILEY POST WAY @ 4815 W	W WILEY POST WAY	40.773465	-112.006378			0
3569	118017	9TH AVE @ 342 E	E 9TH AVE	40.779598	-111.879916			0
3583	118032	VIRGINIA ST @ 153 N	N VIRGINIA ST	40.773009	-111.852328			0
3689	823063	400 S @ 20 E	E 400 S	40.161027	-111.610074			0
3711	104054	MAIN ST @ 547 S	S MAIN ST	41.026684	-111.930573			0
3726	101088	GENTILE ST @ 399 E (LAYTON)	E GENTILE ST	41.060163	-111.958549			0
3848	101065	FORT LN @ 70 S (LAYTON)	S FORT LN	41.059121	-111.957755			0
3864	102060	MAIN ST @ 50 S (KAYSVILLE)	S MAIN ST	41.034146	-111.938783			0
3896	623265	WASHINGTON BLVD @ 3086 S	S WASHINGTON BLVD	41.208513	-111.970616			0
3906	633103	MAIN ST @ 1799 N (SUNSET)	N MAIN ST	41.139473	-112.026214			0
3910	633107	MAIN ST @ 799 N	N MAIN ST	41.124991	-112.026183			0
3915	633112	13TH ST @ 801 S	S 13TH ST	41.102281	-112.029099			0
3916	633113	13TH ST @ 1601 S	S 13TH ST	41.090542	-112.018991			0
3917	633114	13TH ST @ 1600 S	S 13TH ST	41.090301	-112.018488			0
3921	633118	13TH ST @ 800 S	S 13TH ST	41.102237	-112.028814			0
3928	633125	MAIN ST @ 2065 N (LAYTON)	N MAIN ST	41.090091	-112.002232			0
4002	610027	2600 N @ 1698 W	W 2600 N	41.304281	-112.024491			0
4155	118058	COLUMBUS ST @ 367 N	N COLUMBUS ST	40.777666	-111.890606			0
4169	118072	B ST @ 151 N	N B ST	40.772934	-111.882116			0
4170	118073	3RD AVE @ 203 E	E 3RD AVE	40.772888	-111.883415			0
4301	125070	400 S @ 902 W	W 400 S	40.760772	-111.917239			0
4436	109171	MAIN ST @ 1 S (BOUNTIFUL)	S MAIN ST	40.889217	-111.880597			0
4559	813050	400 E @ 20 N	N 400 E	40.297473	-111.685891			0
4572	820093	UNIVERSITY AVE @ 1190 S	S UNIVERSITY AVE	40.218226	-111.659188			0
4622	820143	100 N @ 30 W	W 100 N	40.235203	-111.659206			0
4624	820145	100 N @ 260 W	W 100 N	40.235212	-111.663236			0
4663	820184	100 N @ 485 W	W 100 N	40.235072	-111.667061			0
4702	825073	EXPRESSWAY LN @ 940 E	E EXPRESSWAY LN	40.121537	-111.638414			0
4703	825074	EXPRESSWAY LANE @ 945 E	E EXPRESSWAY LANE	40.121572	-111.638752			0
4767	820078	UNIVERSITY AVE @ 1235 S	S UNIVERSITY AVE	40.217026	-111.658798			0
4772	820083	UNIVERSITY AVE @ 95 S	S UNIVERSITY AVE	40.232621	-111.658559			0
4814	117107	1000 N @ 1338 W	W 1000 N	40.791124	-111.929984			0
4821	117015	REDWOOD RD @ 720 N	N REDWOOD RD	40.785345	-111.939231			0
4874	117066	REDWOOD RD @ 120 N	N REDWOOD RD	40.772549	-111.939112			0
4876	117068	REDWOOD RD @ 20 N	N REDWOOD RD	40.770221	-111.939079			0
4879	117071	1460 W @ 289 N	N 1460 W	40.775599	-111.933402			0
4886	116015	NORTH TEMPLE ST @ 2160 W	W NORTH TEMPLE ST	40.771646	-111.952717			0
4894	116023	2200 W @ 1220 N	N 2200 W	40.796258	-111.953508			0
4895	116025	2200 W @ 1201 N	N 2200 W	40.795003	-111.953654			0
4898	116028	2200 W @ 635 N	N 2200 W	40.783537	-111.953655			0
4901	116031	2200 W @ 325 N	N 2200 W	40.776621	-111.953656			0
4948	116003	NORTH TEMPLE ST @ 2242 W	W NORTH TEMPLE ST	40.771609	-111.954662			0
4978	823100	MAIN ST @ 444 S	S MAIN ST	40.160549	-111.610855			0
5006	109126	MAIN ST @ 1 N (BOUNTIFUL)	N MAIN ST	40.889465	-111.880806			0
5053	633087	MAIN ST @ 2030 N (LAYTON)	N MAIN ST	41.090395	-112.002129			0
5063	633097	MAIN ST @ 656 N	N MAIN ST	41.123767	-112.025901			0
5068	633102	MAIN ST @ 1802 N (SUNSET)	N MAIN ST	41.140349	-112.025912			0
5093	805055	STATE ST @ 183 N	N STATE ST	40.381202	-111.813995			0
5100	805062	MAIN ST @ 54 E	E MAIN ST	40.376704	-111.796726			0
5127	805090	STATE ST @ 97 E	E STATE ST	40.397372	-111.848046			0
5198	107026	CHASE LN @ 50 E	E CHASE LN	40.929062	-111.878032			0
5202	109003	400 E @ 347 N	N 400 E	40.921093	-111.872367			0
5267	109094	400 N @ 669 E	E 400 N	40.894085	-111.867474			0
5310	104024	MAIN ST @ 1170 N	N MAIN ST	40.999881	-111.899461			0
5343	629172	HARRISON BLVD @ 4605 S (OGDEN)	S HARRISON BLVD	41.179281	-111.949339			0
5370	806006	MAIN ST @ 155 S	S MAIN ST	40.361893	-111.740666			0
5394	806030	MAIN ST @ 150 S	S MAIN ST	40.362005	-111.740797			0
5479	125021	200 S @ 255 W	W 200 S	40.764882	-111.898931			0
5481	125023	200 S @ 125 W	W 200 S	40.764869	-111.894645			0
5482	126530	200 S @ 120 E	E 200 S	40.764879	-111.887523			0
5485	125024	200 S @ 148 W	W 200 S	40.765117	-111.895285			0
5491	117004	NORTH TEMPLE ST @ 298 W	W NORTH TEMPLE ST	40.771635	-111.899401			0
5492	117005	NORTH TEMPLE ST @ 275 W	W NORTH TEMPLE ST	40.771412	-111.898568			0
5493	117006	NORTH TEMPLE ST @ 175 W	W NORTH TEMPLE ST	40.771406	-111.895316			0
5498	126507	STATE ST @ 160 S	S STATE ST	40.765909	-111.888373			0
5502	126511	STATE ST @ 355 S	S STATE ST	40.761412	-111.888079			0
5504	126513	STATE ST @ 185 S	S STATE ST	40.76587	-111.888062			0
5531	125013	400 S @ 10 W	W 400 S	40.760792	-111.891872			0
5634	817035	UNIVERSITY PKWY @ 2295 N	N UNIVERSITY PKWY	40.264797	-111.670232			0
5635	817036	2230 N @ 375 W	W 2230 N	40.263511	-111.665493			0
5644	817045	TEMPLE HILL DR @ 2085 N	N TEMPLE HILL DR	40.262558	-111.641652			0
5681	817067	UNIVERSITY PKWY @ 750 E	E UNIVERSITY PKWY	40.256601	-111.645031			0
5691	817077	TEMPLE HILL DR @ 2120 N	N TEMPLE HILL DR	40.262551	-111.641336			0
5699	817085	2230 N @ 210 W	W 2230 N	40.263524	-111.661618			0
5702	817088	UNIVERSITY PKWY @ 2260 N	N UNIVERSITY PKWY	40.263884	-111.668249			0
5774	821022	STATE ST @ 2300 S	S STATE ST	40.201578	-111.621701			0
5881	172168	10600 S @ 55 E	E 10600 S	40.558982	-111.891668			0
5892	135263	4000 W @ 4071 S	S 4000 W	40.682831	-111.986537			0
5900	135271	3500 S @ 3955 W	W 3500 S	40.696503	-111.985301			0
6001	126391	100 S @ 998 E	E 100 S	40.767128	-111.862731			0
6003	126394	100 S @ 1298 E	E 100 S	40.767115	-111.854232			0
6006	126398	100 S @ 1001 E	E 100 S	40.767272	-111.862002			0
6112	174001	BENGAL BLVD @ 2594 E	E BENGAL BLVD	40.610061	-111.817733			0
6145	174034	HIGHLAND DR @ 8089 S	S HIGHLAND DR	40.603643	-111.832918			0
6152	174042	HIGHLAND DR @ 8052 S	S HIGHLAND DR	40.605037	-111.833112			0
6384	125244	NAVAJO ST @ 1186 S	S NAVAJO ST	40.743395	-111.930218			0
6410	125270	NAVAJO ST @ 1185 W	W NAVAJO ST	40.743523	-111.929944			0
6419	125279	NAVAJO ST @ 855 S	S NAVAJO ST	40.750961	-111.929419			0
6444	125304	800 W @ 798 S	S 800 W	40.752275	-111.914105			0
6445	125305	800 W @ 791 S	S 800 W	40.752301	-111.913821			0
6454	125314	900 W @ 1300 S	S 900 W	40.741666	-111.916972			0
6587	134074	4100 S @ 4820 W	W 4100 S	40.682113	-112.006356			0
6676	135149	4000 W @ 4122 S	S 4000 W	40.681614	-111.986705			0
6769	137189	700 E @ 3229 S	S 700 E	40.700579	-111.871151			0
6781	137201	HIGHLAND DR @ 3330 S	S HIGHLAND DR	40.699169	-111.850597			0
6788	137208	HIGHLAND DR @ 3910 S	S HIGHLAND DR	40.686654	-111.845058			0
6833	137247	1300 E @ 3885 S	S 1300 E	40.68747	-111.853998			0
6842	137256	RICHMOND ST @ 2917 S	S RICHMOND ST	40.707759	-111.855262			0
6984	137316	3900 S @ 110 E	E 3900 S	40.686974	-111.887511			0
6986	137318	3900 S @ 298 E	E 3900 S	40.686992	-111.883004			0
6990	137322	3900 S @ 718 E	E 3900 S	40.686955	-111.870613			0
7006	137338	3900 S @ 1275 E	E 3900 S	40.687195	-111.854817			0
7010	137342	3900 S @ 887 E	E 3900 S	40.687183	-111.866118			0
7013	137345	3900 S @ 685 E	E 3900 S	40.687187	-111.872042			0
7019	137351	3900 S @ 85 E	E 3900 S	40.687112	-111.889025			0
7020	137352	4500 S @ 155 E	E 4500 S	40.674219	-111.887738			0
7119	137453	STATE ST @ 4608 S	S STATE ST	40.671416	-111.888497			0
7473	136200	3300 S @ 889 W	W 3300 S	40.699276	-111.916345			0
7759	127094	FOOTHILL DR @ 2160 S	S FOOTHILL DR	40.725166	-111.814604			0
7766	127101	FOOTHILL DR @ 2135 S	S FOOTHILL DR	40.725364	-111.814443			0
7773	127108	FOOTHILL DR @ 1325 S	S FOOTHILL DR	40.741408	-111.826945			0
7785	137148	700 E @ 3316 S	S 700 E	40.699421	-111.871541			0
7853	623278	WALL AVE @ 3598 S	S WALL AVE	41.198365	-111.979245			0
7891	112094	ORCHARD DR @ 2572 S	S ORCHARD DR	40.861874	-111.883697			0
7904	111074	US HWY 89 @ 355 N (N. SALT LAKE)	N US HWY 89	40.848543	-111.906771			0
7907	111077	US HWY 89 @ 16 S (N. SALT LAKE)	S US HWY 89	40.841421	-111.910559			0
7945	112037	ORCHARD DR @ 2650 S	S ORCHARD DR	40.860353	-111.887044			0
8086	126008	700 E @ 890 S	S 700 E	40.750178	-111.871247			0
8100	126022	700 E @ 2098 S	S 700 E	40.725679	-111.871414			0
8107	126029	700 E @ 2101 S	S 700 E	40.725242	-111.871031			0
8121	126043	1300 E @ 875 S	S 1300 E	40.750374	-111.853784			0
8125	126047	1300 E @ 401 S	S 1300 E	40.760419	-111.853755			0
8132	126558	UNIVERSITY ST @ 368 S	S UNIVERSITY ST	40.760958	-111.852451			0
8133	126559	1300 E @ 480 S	S 1300 E	40.758913	-111.854078			0
8137	126563	1300 E @ 896 S	S 1300 E	40.75004	-111.854			0
8151	126577	1300 E @ 2090 S	S 1300 E	40.725715	-111.853961			0
8194	117124	1000 N @ 901 W	W 1000 N	40.790968	-111.917202			0
8287	629141	4700 S @ 276 W	W 4700 S	41.177799	-111.982491			0
8302	629149	HARRISON BLVD @ 4255 S	S HARRISON BLVD	41.185841	-111.949189			0
8339	629159	OLD POST RD @ 4630 S (OGDEN)	S OLD POST RD	41.178437	-111.947701			0
8342	629162	HARRISON BLVD @ 4286 S	S HARRISON BLVD	41.185141	-111.948913			0
8352	623238	36TH ST @ 1220 E (OGDEN)	E 36TH ST	41.197634	-111.947868			0
8389	628122	1900 W @ 4410 S	S 1900 W	41.182701	-112.025793			0
8436	629088	DIXON DR @ 3940 S	S DIXON DR	41.190407	-111.947606			0
8453	627049	3500 W @ 5702 S	S 3500 W	41.158903	-112.064393			0
8474	629113	300 W @ 4720 S	S 300 W	41.177454	-111.982871			0
8475	629114	4700 S @ 205 W	W 4700 S	41.177681	-111.980769			0
8501	623168	QUINCY AVE @ 3601 S (OGDEN)	S QUINCY AVE	41.197191	-111.957134			0
8507	629008	MONROE BLVD @ 4091 S	S MONROE BLVD	41.187993	-111.959985			0
8531	623173	QUINCY AVE @ 3602 S (OGDEN)	S QUINCY AVE	41.197403	-111.956998			0
8546	623188	WASHINGTON BLVD @ 2790 S (OGDEN)	S WASHINGTON BLVD	41.214696	-111.970483			0
8552	623194	WASHINGTON BLVD @ 3091 S	S WASHINGTON BLVD	41.208317	-111.970915			0
8556	629030	WASHINGTON BLVD @ 4035 S	S WASHINGTON BLVD	41.190016	-111.971319			0
8558	629032	ARMY ST @ 4421 S	S ARMY ST	41.183007	-111.973596			0
8561	629035	ARMY ST @ 4693 S	S ARMY ST	41.177675	-111.973718			0
8562	629036	4700 S @ 230 E	E 4700 S	41.177691	-111.975528			0
8575	629049	5300 S @ 655 E	E 5300 S	41.168091	-111.964718			0
8604	629075	ARMY ST @ 4611 S	S ARMY ST	41.179242	-111.973598			0
8608	629079	WASHINGTON BLVD @ 3986 S	S WASHINGTON BLVD	41.191001	-111.971022			0
8613	623202	WALL AVE @ 1725 S	S WALL AVE	41.236056	-111.978676			0
8614	623203	WALL AVE @ 1710 S	S WALL AVE	41.236276	-111.978412			0
8624	632019	2000 W @ 262 N	N 2000 W	41.117321	-112.064428			0
8634	632029	2000 W @ 261 N (WEST POINT)	N 2000 W	41.117365	-112.064585			0
8649	633086	ANTELOPE DR @ 1851 W	W ANTELOPE DR	41.089054	-112.000131			0
8661	615024	1200 W @ 1064 S	S 1200 W	41.24618	-112.00943			0
8674	615037	1200 W @ 1063 S	S 1200 W	41.246202	-112.009613			0
8676	622009	12TH ST @ 1007 W (OGDEN)	W 12TH ST	41.244472	-112.004151			0
8681	623073	12TH ST @ 275 E	E 12TH ST	41.244232	-111.972931			0
8716	623099	POLK AVE @ 2990 S (OGDEN)	S POLK AVE	41.210109	-111.942916			0
8756	623128	HARRISON BLVD @ 1590 S	S HARRISON BLVD	41.238978	-111.945491			0
8834	102015	100 E @ 401 N	N 100 E	41.040985	-111.936091			0
8839	102020	CRESTWOOD DR @ 498 E	E CRESTWOOD DR	41.043481	-111.927493			0
8850	102031	MAIN ST @ 10 N (KAYSVILLE)	N MAIN ST	41.035174	-111.938494			0
8860	101042	FAIRFIELD RD @ 920 N	N FAIRFIELD RD	41.073159	-111.950119			0
8861	633076	ANTELOPE DR @ 2025 W (LAYTON)	W ANTELOPE DR	41.089271	-112.001936			0
8862	633077	ANTELOPE DR @ 345 E (CLEARFIELD)	E ANTELOPE DR	41.089237	-112.018783			0
8877	633018	STATE ST @ 180 S	S STATE ST	41.110993	-112.023629			0
8908	101007	RING RD @ 425 W (LAYTON MALL)	W RING RD	41.078921	-111.974571			0
8913	101012	HILL FIELD RD @ 1748 N	N HILL FIELD RD	41.084944	-111.973341			0
8916	633039	ANTELOPE DR @ 1650 W	W ANTELOPE DR	41.089312	-111.995874			0
8936	633059	STATE ST @ 151 S (CLEARFIELD)	S STATE ST	41.111453	-112.023765			0
8945	632008	1000 W @ 762 N	N 1000 W	41.124815	-112.045181			0
8956	611007	400 E @ 2816 N	N 400 E	41.311494	-111.968528			0
8959	611010	450 E @ 3098 N	N 450 E	41.317201	-111.966601			0
8960	611011	3100 N @ 555 E	E 3100 N	41.317381	-111.962949			0
8965	611016	3100 N @ 1045 E (NORTH OGDEN)	E 3100 N	41.317169	-111.947631			0
8976	611027	2600 N @ 440 E (N. OGDEN)	E 2600 N	41.305942	-111.967571			0
9004	616060	WASHINGTON BLVD @ 1399 N	N WASHINGTON BLVD	41.284057	-111.969301			0
9011	616069	WASHINGTON BLVD @ 223 S	S WASHINGTON BLVD	41.258671	-111.969857			0
9047	616077	MONROE BLVD @ 1221 N (OGDEN)	N MONROE BLVD	41.279631	-111.959303			0
9049	616079	1100 N @ 708 E	E 1100 N	41.277277	-111.961386			0
9051	616081	MONROE BLVD @ 951 N	N MONROE BLVD	41.274924	-111.959164			0
9055	616085	MONROE BLVD @ 395 N	N MONROE BLVD	41.266329	-111.959361			0
9061	616091	MONROE BLVD @ 625 S	S MONROE BLVD	41.252934	-111.954621			0
9063	616093	MONROE BLVD @ 759 S	S MONROE BLVD	41.250025	-111.954711			0
9065	616095	MONROE BLVD @ 820 E	E MONROE BLVD	41.249878	-111.954485			0
9073	616103	MONROE BLVD @ 548 N	N MONROE BLVD	41.268783	-111.959082			0
9077	616107	MONROE BLVD @ 1048 N	N MONROE BLVD	41.276263	-111.958935			0
9093	616119	HARRISON BLVD @ 708 S	S HARRISON BLVD	41.251238	-111.947887			0
9095	616121	HARRISON BLVD @ 250 S	S HARRISON BLVD	41.258087	-111.947814			0
9155	623064	WALL AVE @ 3615 S (OGDEN)	S WALL AVE	41.197381	-111.979542			0
9175	628015	5700 S @ 1998 W (ROY)	W 5700 S	41.159687	-112.028251			0
9215	610022	2700 N @ 1670 W	W 2700 N	41.306693	-112.019392			0
9248	623002	WASHINGTON BLVD @ 2466 S	S WASHINGTON BLVD	41.221071	-111.970371			0
9249	623003	WASHINGTON BLVD @ 2280 S	S WASHINGTON BLVD	41.225194	-111.970231			0
9251	623005	WASHINGTON BLVD @ 2070 S	S WASHINGTON BLVD	41.229395	-111.970103			0
9252	623006	WASHINGTON BLVD @ 1970 S	S WASHINGTON BLVD	41.231608	-111.970065			0
9258	623012	WASHINGTON BLVD @ 1250 S	S WASHINGTON BLVD	41.243253	-111.969802			0
9259	623013	WASHINGTON BLVD @ 1146 S (OGDEN)	S WASHINGTON BLVD	41.244797	-111.969785			0
9275	616016	HARRISON BLVD @ 299 S	S HARRISON BLVD	41.258021	-111.947956			0
9297	623021	WASHINGTON BLVD @ 2004 S	S WASHINGTON BLVD	41.230785	-111.970432			0
9299	623023	WASHINGTON BLVD @ 2209 S	S WASHINGTON BLVD	41.226238	-111.970521			0
9300	623024	WASHINGTON BLVD @ 2335 S	S WASHINGTON BLVD	41.224347	-111.970566			0
9302	616031	WASHINGTON BLVD @ 120 S	S WASHINGTON BLVD	41.259761	-111.969473			0
9305	616034	AVC LN @ 502 E	E AVC LN	41.26354	-111.965284			0
9314	616043	WASHINGTON BLVD @ 1110 N (HRISVL)	N WASHINGTON BLVD	41.277606	-111.969147			0
9316	616045	WASHINGTON BLVD @ 1410 N	N WASHINGTON BLVD	41.283394	-111.969046			0
9326	611004	400 E @ 2626 N (N. OGDEN)	N 400 E	41.306538	-111.968553			0
9410	622021	INDUSTRIAL DR @ 2640 S (OGDEN)	S INDUSTRIAL DR	41.217741	-112.011881			0
9417	622028	HINKLEY DR @ 1350 W (OGDEN)	W HINKLEY DR	41.203242	-112.012011			0
9451	628047	1900 W @ 5570 S (ROY)	S 1900 W	41.162659	-112.025904			0
9551	126534	100 S @ 298 E	E 100 S	40.767065	-111.882795			0
9553	126540	100 S @ 890 E	E 100 S	40.767106	-111.865667			0
9557	126547	NORTH CAMPUS DR @ 90 S	S NORTH CAMPUS DR	40.767387	-111.847373			0
9569	126060	100 S @ 305 E	E 100 S	40.767254	-111.882215			0
9577	126070	200 S @ 1301 E	E 200 S	40.765094	-111.853572			0
9601	127015	ARAPEEN DR @ 789 S	S ARAPEEN DR	40.751272	-111.826559			0
9612	127026	WAKARA WAY @ 601 S	S WAKARA WAY	40.756206	-111.831842			0
9627	820019	300 S @ 605 E	E 300 S	40.229743	-111.647861			0
9662	816024	MAIN ST @ 2001 S	S MAIN ST	40.260575	-111.694768			0
9694	816057	STATE ST @ 410 S	S STATE ST	40.289405	-111.691809			0
9705	816012	MAIN ST @ 1998 S	S MAIN ST	40.260821	-111.694915			0
9743	820017	300 S @ 780 E	E 300 S	40.229615	-111.645421			0
9883	623298	WASHINGTON BLVD @ 3560 S	S WASHINGTON BLVD	41.198184	-111.970868			0
10337	817240	STATE ST @ 1360 S	S STATE ST	40.272233	-111.684252			0
10338	817241	STATE ST @ 1532 S	S STATE ST	40.269396	-111.682995			0
10339	817242	STATE ST @ 1632 S	S STATE ST	40.267282	-111.682065			0
10340	806106	STATE RD @ 1344 W	W STATE RD	40.368219	-111.760181			0
10341	806011	STATE ST @ 1084 E	E STATE ST	40.370422	-111.769827			0
10342	806012	STATE ST @ 935 E	E STATE ST	40.371101	-111.772851			0
10343	806107	STATE ST @ 765 E	E STATE ST	40.372234	-111.777782			0
10344	806013	STATE ST @ 695 E	E STATE ST	40.373066	-111.781157			0
10345	806014	STATE ST @ 565 E	E STATE ST	40.373723	-111.783928			0
10347	805001	STATE ST @ 255 E	E STATE ST	40.375488	-111.791676			0
10348	805003	MAIN ST @ 6 W	W MAIN ST	40.376911	-111.798994			0
10349	805004	MAIN ST @ 98 W	W MAIN ST	40.376923	-111.801151			0
10350	805006	MAIN ST @ 308 W	W MAIN ST	40.376962	-111.806997			0
10351	805007	MAIN ST @ 434 W	W MAIN ST	40.376978	-111.810089			0
10352	805008	STATE ST @ 124 W	W STATE ST	40.379857	-111.813272			0
10381	805056	STATE ST @ 131 N	N STATE ST	40.379225	-111.813363			0
10382	805057	MAIN ST @ 451 W	W MAIN ST	40.376788	-111.810254			0
10384	805058	MAIN ST @ 265 W	W MAIN ST	40.376756	-111.805551			0
10388	820226	500 W @ 358 N	N 500 W	40.238382	-111.667354			0
10390	817254	500 W @ 508 N	N 500 W	40.240802	-111.667323			0
10393	817256	500 W @ 852 N	N 500 W	40.245064	-111.667301			0
10394	817257	500 W @ 988 N	N 500 W	40.246757	-111.667317			0
10395	817258	500 W @ 1078 N	N 500 W	40.248628	-111.667296			0
10396	817260	STATE ST @ 1460 N	N STATE ST	40.253929	-111.669909			0
10398	817371	STATE ST @ 1730 N	N STATE ST	40.256915	-111.672676			0
10399	817262	STATE ST @ 1870 N	N STATE ST	40.259491	-111.675071			0
10400	817263	STATE ST @ 1950 N	N STATE ST	40.261527	-111.676955			0
10401	817264	STATE ST @ 1851 S	S STATE ST	40.264135	-111.679381			0
10402	817265	STATE ST @ 1697 S	S STATE ST	40.266284	-111.681193			0
10403	817266	STATE ST @ 1587 S	S STATE ST	40.268211	-111.682119			0
10405	817268	STATE ST @ 1365 S	S STATE ST	40.272031	-111.683803			0
10412	816119	CAMPUS DR @ 900 S	S CAMPUS DR	40.280882	-111.715671			0
10423	812176	1200 W @ 1320 N	N 1200 W	40.321218	-111.724685			0
10424	812177	1200 W @ 1448 N	N 1200 W	40.323299	-111.724742			0
10431	805093	MAIN ST @ 101 W	W MAIN ST	40.376731	-111.801485			0
10432	805064	STATE ST @ 320 E	E STATE ST	40.374918	-111.790216			0
10433	806017	STATE ST @ 406 E	E STATE ST	40.374313	-111.787532			0
10434	806021	STATE ST @ 562 E	E STATE ST	40.373511	-111.784127			0
10435	806108	STATE ST @ 750 E	E STATE ST	40.371956	-111.777753			0
10436	806023	STATE ST @ 930 E	E STATE ST	40.370835	-111.772668			0
10437	806024	STATE RD @ 1909 W	W STATE RD	40.369776	-111.767986			0
10438	806026	CENTER ST @ 585 W	W CENTER ST	40.365621	-111.749442			0
10439	806027	CENTER ST @ 381 W	W CENTER ST	40.365068	-111.746951			0
10440	806028	CENTER ST @ 195 W	W CENTER ST	40.364424	-111.744112			0
10441	806029	CENTER ST @ 125 W	W CENTER ST	40.364054	-111.742529			0
10442	807037	STATE RD @ 100 E	E STATE RD	40.357792	-111.738969			0
10444	807040	STATE ST @ 765 N	N STATE ST	40.351506	-111.731487			0
10445	807044	STATE ST @ 611 N	N STATE ST	40.349995	-111.729693			0
10446	807042	STATE ST @ 521 N	N STATE ST	40.346674	-111.725723			0
10447	807045	STATE ST @ 375 N	N STATE ST	40.344308	-111.722934			0
10449	812025	STATE ST @ 10 S	S STATE ST	40.338088	-111.717279			0
10450	812026	STATE ST @ 120 S	S STATE ST	40.335499	-111.715161			0
10451	812028	STATE ST @ 1801 N	N STATE ST	40.330345	-111.710965			0
10453	812031	STATE ST @ 1369 N	N STATE ST	40.322359	-111.706279			0
10454	812033	STATE ST @ 1001 N	N STATE ST	40.315717	-111.703344			0
10457	812038	STATE ST @ 597 N	N STATE ST	40.308171	-111.700029			0
10460	812043	STATE ST @ 115 N	N STATE ST	40.299145	-111.696076			0
10461	812045	STATE ST @ 234 S	S STATE ST	40.292689	-111.693247			0
10462	816058	STATE ST @ 610 S	S STATE ST	40.286145	-111.690362			0
10467	817247	STATE ST @ 1695 N	N STATE ST	40.255935	-111.672189			0
10468	817248	STATE ST @ 1335 N	N STATE ST	40.253236	-111.669681			0
10469	817250	500 W @ 1055 N	N 500 W	40.248096	-111.667561			0
10470	817251	500 W @ 931 N	N 500 W	40.246139	-111.667566			0
10471	817252	500 W @ 781 N	N 500 W	40.244091	-111.667576			0
10472	820228	500 W @ 475 N	N 500 W	40.240057	-111.667565			0
10474	820230	500 W @ 295 N	N 500 W	40.237572	-111.667582			0
10476	820187	100 N @ 95 W	W 100 N	40.235061	-111.660231			0
10477	816106	1200 S @ 430 W	W 1200 S	40.275257	-111.705712			0
10481	816050	UNIVERSITY PKWY @ 304 E	E UNIVERSITY PKWY	40.273269	-111.688561			0
10482	817358	750 E @ 1145 S	S 750 E	40.27622	-111.676958			0
10484	816048	UNIVERSITY PKWY @ 50 E	E UNIVERSITY PKWY	40.273341	-111.694267			0
10485	817128	550 W @ 1821 N	N 550 W	40.258955	-111.668021			0
10496	817322	700 N @ 507 E	E 700 N	40.243091	-111.649729			0
10497	817327	400 E @ 601 N	N 400 E	40.241845	-111.651759			0
10498	817328	400 E @ 507 N	N 400 E	40.240574	-111.651771			0
10500	820138	400 E @ 301 N	N 400 E	40.237867	-111.651741			0
10506	820088	UNIVERSITY AVE @ 20 S	S UNIVERSITY AVE	40.233339	-111.658841			0
10507	820089	UNIVERSITY AVE @ 110 S	S UNIVERSITY AVE	40.232092	-111.658851			0
10508	820090	UNIVERSITY AVE @ 320 S	S UNIVERSITY AVE	40.229199	-111.658871			0
10509	820092	UNIVERSITY AVE @ 992 S	S UNIVERSITY AVE	40.220547	-111.659259			0
10511	820080	UNIVERSITY AVE @ 885 S	S UNIVERSITY AVE	40.222182	-111.658569			0
10512	820081	UNIVERSITY AVE @ 455 S	S UNIVERSITY AVE	40.227701	-111.658502			0
10513	820082	UNIVERSITY AVE @ 285 S	S UNIVERSITY AVE	40.230237	-111.658558			0
10518	820135	400 E @ 298 N	N 400 E	40.237603	-111.651631			0
10521	817138	800 E @ 905 S	S 800 E	40.280361	-111.676209			0
10536	817243	STATE ST @ 1738 S	S STATE ST	40.265456	-111.680977			0
10537	817244	STATE ST @ 1900 S	S STATE ST	40.263502	-111.679194			0
10538	817245	STATE ST @ 1951 N	N STATE ST	40.260974	-111.676851			0
10539	817329	400 E @ 490 N	N 400 E	40.240221	-111.651593			0
10541	817331	400 E @ 688 N	N 400 E	40.242824	-111.651589			0
10543	817319	700 N @ 596 E	E 700 N	40.242949	-111.648393			0
10553	817105	550 W @ 1836 N	N 550 W	40.258985	-111.667854			0
10554	817365	550 W @ 2100 N	N 550 W	40.261752	-111.667933			0
10556	817090	UNIVERSITY PKWY @ 303 E	E UNIVERSITY PKWY	40.273581	-111.688307			0
10558	816111	UNIVERSITY PKWY @ 40 W	W UNIVERSITY PKWY	40.273673	-111.695962			0
10559	816062	UNIVERSITY PKWY @ 140 W	W UNIVERSITY PKWY	40.273688	-111.698657			0
10568	802004	STATE ST @ 465 W	W STATE ST	40.401906	-111.854932			0
10570	817369	UNIVERSITY AVE @ 1021 N	N UNIVERSITY AVE	40.246963	-111.658841			0
10571	830059	UNIVERSITY AVE @ 691 N	N UNIVERSITY AVE	40.242568	-111.658841			0
10572	816047	UNIVERSITY PKWY @ 145 W	W UNIVERSITY PKWY	40.273396	-111.698401			0
10574	817091	UNIVERSITY AVE @ 510 N	N UNIVERSITY AVE	40.240738	-111.658514			0
10575	817307	UNIVERSITY AVE @ 716 N	N UNIVERSITY AVE	40.243618	-111.658492			0
10584	825109	CENTER ST @ 46 E	E CENTER ST	40.109677	-111.653882			0
10585	825110	CENTER ST @ 370 E	E CENTER ST	40.109661	-111.648412			0
10586	825072	800 E @ 710 N	N 800 E	40.118935	-111.640486			0
10587	825021	800 E @ 713 N	N 800 E	40.118972	-111.640718			0
10588	825111	CENTER ST @ 369 E	E CENTER ST	40.109922	-111.648322			0
10589	825112	CENTER ST @ 39 E	E CENTER ST	40.109945	-111.652522			0
10592	802016	STATE ST @ 480 W	W STATE ST	40.402341	-111.855048			0
10594	806022	STATE ST @ 720 E	E STATE ST	40.372601	-111.780428			0
10595	806025	STATE RD @ 1291 W	W STATE RD	40.367761	-111.759155			0
10596	807038	STATE RD @ 312 E	E STATE RD	40.355186	-111.735876			0
10601	817272	STATE ST @ 785 S	S STATE ST	40.282931	-111.688591			0
10603	816052	STATE ST @ 575 S	S STATE ST	40.286415	-111.690121			0
10604	816054	STATE ST @ 371 S	S STATE ST	40.290195	-111.691787			0
10606	816140	STATE ST @ 183 S	S STATE ST	40.293752	-111.693351			0
10607	812003	STATE ST @ 44 N	N STATE ST	40.298061	-111.695209			0
10609	812005	STATE ST @ 220 N	N STATE ST	40.301166	-111.696595			0
10612	812009	STATE ST @ 602 N	N STATE ST	40.308702	-111.699885			0
10615	812015	STATE ST @ 1370 N	N STATE ST	40.322528	-111.705961			0
10617	812016	STATE ST @ 1660 N	N STATE ST	40.327121	-111.708004			0
10618	812017	STATE ST @ 1820 N	N STATE ST	40.330594	-111.710714			0
10619	812019	STATE ST @ 115 S	S STATE ST	40.335535	-111.714771			0
10620	812020	STATE ST @ 50 N	N STATE ST	40.339055	-111.717676			0
10622	812022	STATE ST @ 350 N	N STATE ST	40.343491	-111.721451			0
10623	807001	STATE ST @ 410 N	N STATE ST	40.345082	-111.723315			0
10625	807003	STATE RD @ 915 S	S STATE RD	40.352769	-111.732491			0
10626	807004	STATE RD @ 789 S	S STATE RD	40.354281	-111.734307			0
10627	807005	STATE RD @ 667 S	S STATE RD	40.356342	-111.736731			0
10628	806105	MAIN ST @ 49 S	S MAIN ST	40.363217	-111.740671			0
10629	806007	CENTER ST @ 50 W	W CENTER ST	40.364083	-111.741552			0
10630	806008	CENTER ST @ 204 W	W CENTER ST	40.364719	-111.744503			0
10632	817246	STATE ST @ 1825 N	N STATE ST	40.258645	-111.674691			0
10648	816085	1200 W @ 430 S	S 1200 W	40.289011	-111.724312			0
10649	816086	1200 W @ 600 S	S 1200 W	40.286441	-111.724254			0
10651	816122	CAMPUS DR @ 750 W	W CAMPUS DR	40.280014	-111.713851			0
10659	816127	800 S @ 334 E	E 800 S	40.282354	-111.687443			0
10663	817095	800 E @ 860 S	S 800 E	40.281198	-111.676466			0
10664	817097	800 E @ 1020 S	S 800 E	40.278207	-111.676426			0
10666	820244	900 E @ 390 S	S 900 E	40.228604	-111.642825			0
10667	820245	900 E @ 534 S	S 900 E	40.226499	-111.642764			0
10681	820024	300 S @ 105 E	E 300 S	40.229763	-111.656716			0
10696	820011	300 S @ 100 E	E 300 S	40.229621	-111.657061			0
10698	820014	300 S @ 398 E	E 300 S	40.229596	-111.651896			0
10700	820016	300 S @ 598 E	E 300 S	40.229588	-111.648454			0
10733	817039	2230 N @ 120 E	E 2230 N	40.263323	-111.657981			0
10734	817040	2230 N @ 180 E	E 2230 N	40.263332	-111.655201			0
10735	817041	2200 N @ 300 E	E 2200 N	40.263151	-111.653157			0
10736	817042	2200 N @ 650 E	E 2200 N	40.263042	-111.648197			0
10737	817043	TEMPLE DR @ 800 E	E TEMPLE DR	40.262849	-111.645051			0
10738	817044	TEMPLE HILL DR @ 2185 N	N TEMPLE HILL DR	40.263979	-111.642491			0
10740	817047	900 E @ 1859 N	N 900 E	40.259491	-111.643455			0
10741	817048	900 E @ 1675 N	N 900 E	40.257434	-111.643354			0
10754	820242	900 E @ 80 S	S 900 E	40.232478	-111.643159			0
10757	820021	300 S @ 395 E	E 300 S	40.229759	-111.652018			0
10759	817024	820 N @ 998 W	W 820 N	40.244938	-111.676021			0
10760	817027	820 N @ 1352 W	W 820 N	40.244727	-111.682072			0
10767	817031	1460 N @ 1510 W	W 1460 N	40.253521	-111.685714			0
10769	816019	1460 N @ 1870 W	W 1460 N	40.253524	-111.690692			0
10770	816020	1460 N @ 2080 W	W 1460 N	40.253513	-111.694265			0
10771	816022	2100 W @ 1680 N	N 2100 W	40.256588	-111.694699			0
10773	816025	MAIN ST @ 1835 S	S MAIN ST	40.263688	-111.694837			0
10774	816027	MAIN ST @ 1585 S	S MAIN ST	40.268272	-111.694951			0
10775	816028	MAIN ST @ 1449 S	S MAIN ST	40.270529	-111.695002			0
10776	816029	MAIN ST @ 1385 S	S MAIN ST	40.272187	-111.694999			0
10777	816128	1435 S @ 429 W	W 1435 S	40.271524	-111.705613			0
10778	816129	1435 S @ 525 W	W 1435 S	40.270781	-111.708341			0
10779	816130	1435 S @ 650 W	W 1435 S	40.270881	-111.711011			0
10780	816131	SANDHILL RD @ 1355 S	S SANDHILL RD	40.272753	-111.712107			0
10781	816132	1435 S @ 626 W	W 1435 S	40.270762	-111.711082			0
10782	816133	1435 S @ 526 W	W 1435 S	40.270702	-111.708447			0
10783	816134	1435 S @ 420 W	W 1435 S	40.271541	-111.705238			0
10784	816008	MAIN ST @ 1325 S	S MAIN ST	40.272877	-111.695256			0
10785	816009	MAIN ST @ 1474 S	S MAIN ST	40.270568	-111.695179			0
10786	816010	MAIN ST @ 1628 S	S MAIN ST	40.267391	-111.695111			0
10787	816011	MAIN ST @ 1836 S	S MAIN ST	40.263566	-111.695057			0
10788	816013	2100 W @ 1699 N	N 2100 W	40.257156	-111.694884			0
10789	816014	2100 W @ 1601 N	N 2100 W	40.255559	-111.694854			0
10790	816015	1460 N @ 2043 W	W 1460 N	40.253385	-111.694141			0
10791	816016	1460 N @ 1899 W	W 1460 N	40.253399	-111.691008			0
10796	816098	820 N @ 1345 W	W 820 N	40.244635	-111.681905			0
10797	816100	820 N @ 981 W	W 820 N	40.244822	-111.675629			0
10812	820249	900 E @ 285 S	S 900 E	40.230052	-111.642656			0
10813	820250	900 E @ 155 S	S 900 E	40.231983	-111.642779			0
10819	817049	UNIVERSITY PKWY @ 701 E	E UNIVERSITY PKWY	40.256751	-111.645651			0
10821	817066	UNIVERSITY PKWY @ 610 E	E UNIVERSITY PKWY	40.256232	-111.648052			0
10822	817074	900 E @ 1680 N	N 900 E	40.257161	-111.643162			0
10823	817075	TEMPLE VIEW DR @ 950 E	E TEMPLE VIEW DR	40.260023	-111.643063			0
10825	817078	TEMPLE DR @ 925 E	E TEMPLE DR	40.264224	-111.643071			0
10826	817079	TEMPLE DR @ 801 E	E TEMPLE DR	40.263111	-111.644931			0
10827	817080	2200 N @ 615 E	E 2200 N	40.263171	-111.647831			0
10828	817081	2200 N @ 275 E	E 2200 N	40.263343	-111.653362			0
10829	817082	2230 N @ 201 E	E 2230 N	40.263456	-111.654979			0
10832	817086	2230 N @ 388 W	W 2230 N	40.263621	-111.664815			0
10846	820251	900 E @ 44 N	N 900 E	40.234144	-111.64309			0
10847	820252	900 E @ 190 N	N 900 E	40.236356	-111.643054			0
10848	820253	900 E @ 320 N	N 900 E	40.237668	-111.643051			0
10849	817058	900 E @ 470 N	N 900 E	40.240159	-111.643037			0
10854	817057	900 E @ 445 N	N 900 E	40.239768	-111.643301			0
10855	820239	900 E @ 325 N	N 900 E	40.237914	-111.643319			0
10856	820240	900 E @ 175 N	N 900 E	40.236115	-111.643308			0
10857	820241	900 E @ 35 N	N 900 E	40.234431	-111.643338			0
10858	817139	800 E @ 775 S	S 800 E	40.282989	-111.676181			0
10859	817140	800 E @ 621 S	S 800 E	40.285444	-111.676138			0
10860	817141	800 E @ 525 S	S 800 E	40.287394	-111.676164			0
10867	813052	400 E @ 420 N	N 400 E	40.304917	-111.686037			0
10868	813053	400 E @ 498 N	N 400 E	40.306339	-111.686067			0
10869	813054	400 E @ 582 N	N 400 E	40.307851	-111.686094			0
10870	813055	400 E @ 710 N	N 400 E	40.310261	-111.686133			0
10880	812188	1600 N @ 84 W	W 1600 N	40.326703	-111.698012			0
10881	812189	1600 N @ 278 W	W 1600 N	40.326648	-111.703291			0
10882	812190	1600 N @ 460 W	W 1600 N	40.326642	-111.706761			0
10884	802021	1600 N @ 260 W	W 1600 N	40.326461	-111.720918			0
10885	812192	1600 N @ 1035 W	W 1600 N	40.326319	-111.720571			0
10886	812193	1600 N @ 755 W	W 1600 N	40.326372	-111.714116			0
10887	812194	1600 N @ 525 W	W 1600 N	40.326413	-111.709896			0
10888	812195	1600 N @ 277 W	W 1600 N	40.326507	-111.702969			0
10889	812196	1600 N @ 97 W	W 1600 N	40.326548	-111.698605			0
10895	813037	400 E @ 815 N	N 400 E	40.311573	-111.686347			0
10896	813038	400 E @ 701 N	N 400 E	40.310126	-111.686341			0
10897	813039	400 E @ 585 N	N 400 E	40.307887	-111.686304			0
10898	813040	400 E @ 501 N	N 400 E	40.306528	-111.686275			0
10899	813041	400 E @ 381 N	N 400 E	40.303962	-111.686217			0
10900	813042	400 E @ 205 N	N 400 E	40.301018	-111.686162			0
10901	813043	400 E @ 75 N	N 400 E	40.298398	-111.686107			0
10910	821017	STATE ST @ 1444 S	S STATE ST	40.214259	-111.635134			0
10911	823053	MAIN ST @ 865 N	N MAIN ST	40.179014	-111.610789			0
10912	823054	MAIN ST @ 595 N	N MAIN ST	40.175146	-111.610789			0
10913	823076	400 N @ 40 E	E 400 N	40.172174	-111.610226			0
10914	823103	400 N @ 110 E	E 400 N	40.172164	-111.608365			0
10915	823077	400 N @ 220 E	E 400 N	40.172173	-111.606597			0
10916	823078	400 N @ 340 E	E 400 N	40.172156	-111.603695			0
10918	823080	400 E @ 245 N	N 400 E	40.170054	-111.603424			0
10920	823104	400 E @ 20 S	S 400 E	40.166215	-111.603446			0
10921	823105	400 E @ 212 S	S 400 E	40.163616	-111.603467			0
10922	823106	400 E @ 390 S	S 400 E	40.161596	-111.603498			0
10923	823039	400 S @ 195 E	E 400 S	40.161193	-111.607361			0
10925	825022	800 E @ 595 N	N 800 E	40.117214	-111.640731			0
10926	825023	800 E @ 455 N	N 800 E	40.115551	-111.640742			0
10927	825113	800 E @ 185 N	N 800 E	40.112192	-111.640771			0
10928	825114	CENTER ST @ 745 E	E CENTER ST	40.110037	-111.640778			0
10929	825115	CENTER ST @ 621 E	E CENTER ST	40.109899	-111.643884			0
10930	825052	MAIN ST @ 140 S	S MAIN ST	40.107931	-111.654991			0
10931	825053	MAIN ST @ 210 S	S MAIN ST	40.107003	-111.655002			0
10932	825105	MAIN ST @ 320 S	S MAIN ST	40.105625	-111.654999			0
10933	825106	MAIN ST @ 484 S	S MAIN ST	40.102871	-111.655361			0
10934	830016	HIGHWAY 198 @ 385 N	N HIGHWAY 198	40.060358	-111.668968			0
10936	830021	HIGHWAY 198 @ 502 W	W HIGHWAY 198	40.051231	-111.683271			0
10937	829025	100 N @ 985 E	E 100 N	40.044657	-111.716439			0
10938	829026	100 N @ 875 E	E 100 N	40.044612	-111.718526			0
10939	829027	100 N @ 601 E	E 100 N	40.044592	-111.723004			0
10941	829029	100 N @ 395 E	E 100 N	40.044601	-111.727771			0
10942	829030	100 N @ 185 E	E 100 N	40.044629	-111.729881			0
10943	829031	100 N @ 30 W	W 100 N	40.044643	-111.732797			0
10945	829038	100 W @ 420 S	S 100 W	40.037951	-111.733954			0
10946	829040	100 W @ 680 S	S 100 W	40.033779	-111.734094			0
10948	829003	100 W @ 685 S	S 100 W	40.033569	-111.733944			0
10949	829005	100 W @ 397 S	S 100 W	40.038492	-111.733776			0
10950	829042	100 W @ 151 S	S 100 W	40.041986	-111.733751			0
10951	829011	100 N @ 40 E	E 100 N	40.044466	-111.731728			0
10952	829012	100 N @ 190 E	E 100 N	40.044461	-111.730137			0
10953	829013	100 N @ 444 E	E 100 N	40.044438	-111.726836			0
10954	829014	100 N @ 520 E	E 100 N	40.044427	-111.725099			0
10955	829015	100 N @ 640 E	E 100 N	40.044422	-111.722882			0
10956	829017	100 N @ 890 E	E 100 N	40.044394	-111.718049			0
10957	829018	100 N @ 1020 E	E 100 N	40.044472	-111.715635			0
10958	830001	HIGHWAY 198 @ 499 W	W HIGHWAY 198	40.051248	-111.682906			0
10959	830007	HIGHWAY 198 @ 380 N	N HIGHWAY 198	40.059879	-111.668882			0
10960	825003	MAIN ST @ 475 S	S MAIN ST	40.103215	-111.655034			0
10961	825004	MAIN ST @ 295 S	S MAIN ST	40.106141	-111.654663			0
10962	825005	MAIN ST @ 195 S	S MAIN ST	40.107377	-111.654653			0
10963	825006	MAIN ST @ 95 S	S MAIN ST	40.108633	-111.654651			0
10964	825116	CENTER ST @ 630 E	E CENTER ST	40.109635	-111.643686			0
10965	825117	800 E @ 30 N	N 800 E	40.110337	-111.640636			0
10966	825118	800 E @ 190 N	N 800 E	40.112242	-111.640574			0
10967	825070	800 E @ 450 N	N 800 E	40.115581	-111.640528			0
10969	823065	400 S @ 210 E	E 400 S	40.161007	-111.606721			0
10970	823107	400 S @ 350 E	E 400 S	40.160997	-111.604446			0
10971	823108	400 E @ 175 S	S 400 E	40.164194	-111.603287			0
10972	823109	400 E @ 26 N	N 400 E	40.167031	-111.603268			0
10974	823095	400 E @ 210 N	N 400 E	40.169694	-111.603229			0
10976	823097	400 N @ 351 E	E 400 N	40.172297	-111.604318			0
10977	823098	400 N @ 221 E	E 400 N	40.172312	-111.606588			0
10978	823099	400 N @ 101 E	E 400 N	40.172331	-111.608808			0
10979	823048	MAIN ST @ 420 N	N MAIN ST	40.172601	-111.610427			0
10980	823049	MAIN ST @ 670 N	N MAIN ST	40.175851	-111.610434			0
10981	823090	MAIN ST @ 900 N	N MAIN ST	40.178759	-111.610451			0
10982	821001	STATE ST @ 2301 S	S STATE ST	40.202209	-111.622071			0
10983	821007	STATE ST @ 1449 S	S STATE ST	40.214311	-111.634798			0
10984	813089	800 E @ 775 N	N 800 E	40.311304	-111.676781			0
11001	805060	MAIN ST @ 1 W	W MAIN ST	40.376716	-111.798945			0
11006	817129	1720 N @ 592 W	W 1720 N	40.25703	-111.668942			0
11010	805005	MAIN ST @ 208 W	W MAIN ST	40.376944	-111.804204			0
11042	611005	400 E @ 2698 N	N 400 E	41.308337	-111.968591			0
11044	610048	US HWY 89 @ 2710 N	N US HWY 89	41.307319	-112.005824			0
11045	610049	US HWY 89 @ 3950 N	N US HWY 89	41.335238	-112.027048			0
11061	615035	1200 W @ 198 S	S 1200 W	41.259802	-112.009001			0
11062	615062	1200 W @ 726 S (OGDEN)	S 1200 W	41.250967	-112.009632			0
11063	622008	12TH ST @ 1151 W	W 12TH ST	41.244485	-112.006265			0
11064	622010	12TH ST @ 955 W (OGDEN)	W 12TH ST	41.244449	-112.002262			0
11075	610058	1500 W @ 2437 N	N 1500 W	41.302028	-112.015334			0
11076	615032	1500 W @ 2249 N	N 1500 W	41.298396	-112.013794			0
11077	615033	1500 W @ 2151 N	N 1500 W	41.296327	-112.012513			0
11078	615053	1500 W @ 1973 N	N 1500 W	41.294126	-112.011164			0
11126	610044	US HWY 89 @ 3985 N	N US HWY 89	41.334258	-112.026657			0
11128	610046	US HWY 89 @ 2491 N	N US HWY 89	41.301435	-112.000893			0
11130	629115	4700 S @ 97 E	E 4700 S	41.177649	-111.977865			0
11131	629116	4700 S @ 235 E	E 4700 S	41.177576	-111.975528			0
11156	623065	WALL AVE @ 3969 S	S WALL AVE	41.193599	-111.979653			0
11158	629003	RIVERDALE RD @ 4191 S	S RIVERDALE RD	41.187441	-111.984764			0
11162	628136	4400 S @ 1198 W	W 4400 S	41.182837	-112.009306			0
11165	628138	4400 S @ 1698 W	W 4400 S	41.183552	-112.020571			0
11166	628139	4400 S @ 1826 W	W 4400 S	41.183532	-112.024179			0
11167	628141	1900 W @ 4589 S	S 1900 W	41.179811	-112.026098			0
11168	628142	1900 W @ 4699 S	S 1900 W	41.178071	-112.026123			0
11187	623054	WALL AVE @ 2110 S	S WALL AVE	41.228696	-111.978551			0
11188	623198	WALL AVE @ 1530 S	S WALL AVE	41.239881	-111.978305			0
11190	623300	WALL AVE @ 1180 S	S WALL AVE	41.24521	-111.978057			0
11191	623315	WALL AVE @ 934 S	S WALL AVE	41.247339	-111.978015			0
11194	623201	WALL AVE @ 1435 S	S WALL AVE	41.240691	-111.978569			0
11198	623319	22ND ST @ 299 E	E 22ND ST	41.226902	-111.973449			0
11200	623320	36TH ST @ 130 E	E 36TH ST	41.198019	-111.978059			0
11210	629112	300 W @ 4802 S	S 300 W	41.175956	-111.982892			0
11213	622046	24TH ST @ 776 W	W 24TH ST	41.223166	-111.997609			0
11214	622016	PENNSYLVANIA AVE @ 1120 W	W PENNSYLVANIA AVE	41.220159	-112.004332			0
11215	622017	MIDLAND DR @ 2559 S	S MIDLAND DR	41.218573	-112.007049			0
11216	622018	MIDLAND DR @ 2741 S	S MIDLAND DR	41.215954	-112.010289			0
11217	622019	MIDLAND DR @ 2799 S	S MIDLAND DR	41.214206	-112.012461			0
11219	622033	PENNSYLVANIA AVE @ 2820 S	S PENNSYLVANIA AVE	41.213861	-112.006386			0
11220	622035	PENNSYLVANIA AVE @ 2746 S	S PENNSYLVANIA AVE	41.215727	-112.006401			0
11221	622036	PENNSYLVANIA AVE @ 2680 S	S PENNSYLVANIA AVE	41.217635	-112.006347			0
11223	622039	24TH ST @ 767 W	W 24TH ST	41.222996	-111.996889			0
11224	623205	24TH ST @ 567 W	W 24TH ST	41.222938	-111.992104			0
11225	615025	1200 W @ 1002 S	S 1200 W	41.247921	-112.009469			0
11226	615027	1200 W @ 700 S	S 1200 W	41.251667	-112.009515			0
11227	615028	1200 W @ 200 S	S 1200 W	41.259477	-112.008893			0
11233	623204	24TH ST @ 562 W	W 24TH ST	41.223101	-111.991983			0
11234	623305	WASHINGTON BLVD @ 2392 S	S WASHINGTON BLVD	41.223196	-111.970245			0
11236	623069	12TH ST @ 184 W (OGDEN)	W 12TH ST	41.244388	-111.980861			0
11237	623071	12TH ST @ 300 W (OGDEN)	W 12TH ST	41.244425	-111.984061			0
11238	623070	12TH ST @ 460 W (OGDEN)	W 12TH ST	41.244481	-111.988091			0
11239	623307	12TH ST @ 760 W (OGDEN)	W 12TH ST	41.244565	-111.995214			0
11245	628012	1900 W @ 5387 S	S 1900 W	41.165471	-112.026166			0
11246	628169	1900 W @ 5645 S (ROY)	S 1900 W	41.160838	-112.026199			0
11260	627062	3500 W @ 5938 S (ROY)	S 3500 W	41.156294	-112.064313			0
11285	622014	24TH ST @ 684 W	W 24TH ST	41.223141	-111.995726			0
11286	622022	2550 S @ 1213 W	W 2550 S	41.219471	-112.008094			0
11287	622023	PENNSYLVANIA AVE @ 2665 S	S PENNSYLVANIA AVE	41.218659	-112.006051			0
11288	622024	PENNSYLVANIA AVE @ 2727 S	S PENNSYLVANIA AVE	41.217124	-112.006671			0
11289	622025	PENNSYLVANIA AVE @ 2845 S	S PENNSYLVANIA AVE	41.213878	-112.006571			0
11290	622026	PENNSYLVANIA AVE @ 3100 S	S PENNSYLVANIA AVE	41.207028	-112.006558			0
11291	622011	12TH ST @ 451 W (OGDEN)	W 12TH ST	41.244275	-111.988221			0
11292	623308	12TH ST @ 309 W (OGDEN)	W 12TH ST	41.244231	-111.983928			0
11293	623309	12TH ST @ 165 W (OGDEN)	W 12TH ST	41.244112	-111.979793			0
11294	623310	WASHINGTON BLVD @ 1209 S	S WASHINGTON BLVD	41.243876	-111.970132			0
11297	623017	WASHINGTON BLVD @ 1581 S	S WASHINGTON BLVD	41.239338	-111.970231			0
11303	627071	3500 W @ 5975 S (R0Y)	S 3500 W	41.155739	-112.064552			0
11327	628120	1900 W @ 4702 S	S 1900 W	41.177846	-112.025857			0
11328	628121	1900 W @ 4572 S	S 1900 W	41.180377	-112.025824			0
11329	628123	4400 S @ 1825 W (ROY)	W 4400 S	41.183439	-112.024071			0
11330	628124	4400 S @ 1701 W (ROY)	W 4400 S	41.183454	-112.021131			0
11331	628125	4400 S @ 1611 W (R0Y)	W 4400 S	41.183482	-112.016958			0
11332	628126	4400 S @ 1587 W (ROY)	W 4400 S	41.183484	-112.014261			0
11333	628127	4400 S @ 1197 W (RIVERDALE)	W 4400 S	41.182697	-112.009226			0
11334	628128	4400 S @ 997 W	W 4400 S	41.182448	-112.004035			0
11335	628129	4400 S @ 907 W	W 4400 S	41.182316	-112.001475			0
11340	623277	WALL AVE @ 3920 S (S. OGDEN)	S WALL AVE	41.193524	-111.979379			0
11356	623162	QUINCY AVE @ 3125 S	S QUINCY AVE	41.207521	-111.956891			0
11357	623163	QUINCY AVE @ 3221 S	S QUINCY AVE	41.205415	-111.956939			0
11358	623164	QUINCY AVE @ 3299 S	S QUINCY AVE	41.203917	-111.956964			0
11359	623165	QUINCY AVE @ 3371 S	S QUINCY AVE	41.202174	-111.957022			0
11360	623166	QUINCY AVE @ 3429 S	S QUINCY AVE	41.200921	-111.957029			0
11361	623167	QUINCY AVE @ 3535 S	S QUINCY AVE	41.198903	-111.957095			0
11362	623169	QUINCY AVE @ 3699 S	S QUINCY AVE	41.196038	-111.957148			0
11367	629009	MONROE BLVD @ 4203 S	S MONROE BLVD	41.185618	-111.959596			0
11368	629010	MONROE BLVD @ 4303 S	S MONROE BLVD	41.183807	-111.959532			0
11369	629011	MONROE BLVD @ 4397 S	S MONROE BLVD	41.182555	-111.959564			0
11370	629012	MONROE BLVD @ 4499 S	S MONROE BLVD	41.181727	-111.959341			0
11371	629013	MONROE BLVD @ 4555 S	S MONROE BLVD	41.180478	-111.958239			0
11382	629024	MONROE BLVD @ 4178 S	S MONROE BLVD	41.186092	-111.959482			0
11383	629025	MONROE BLVD @ 4088 S	S MONROE BLVD	41.187854	-111.959732			0
11384	629126	MONROE BLVD @ 4002 S	S MONROE BLVD	41.189382	-111.959987			0
11389	623172	QUINCY AVE @ 3710 S	S QUINCY AVE	41.195632	-111.957041			0
11390	623174	QUINCY AVE @ 3502 S	S QUINCY AVE	41.199421	-111.956931			0
11391	628140	1900 W @ 4443 S	S 1900 W	41.182709	-112.026071			0
11392	623175	QUINCY AVE @ 3452 S	S QUINCY AVE	41.200701	-111.956922			0
11393	623176	QUINCY AVE @ 3302 S	S QUINCY AVE	41.203654	-111.956853			0
11394	623177	QUINCY AVE @ 3202 S	S QUINCY AVE	41.205708	-111.956787			0
11395	623178	QUINCY AVE @ 3102 S	S QUINCY AVE	41.207573	-111.956739			0
11397	616084	MONROE BLVD @ 551 N	N MONROE BLVD	41.269078	-111.959276			0
11398	616086	MONROE BLVD @ 301 N	N MONROE BLVD	41.265382	-111.959251			0
11401	616090	MONROE BLVD @ 449 S	S MONROE BLVD	41.255948	-111.955322			0
11402	616092	MONROE BLVD @ 719 S	S MONROE BLVD	41.251183	-111.954369			0
11403	616094	MONROE BLVD @ 823 S	S MONROE BLVD	41.248808	-111.954866			0
11410	623067	12TH ST @ 250 E	E 12TH ST	41.244445	-111.973208			0
11413	629198	HARRISON BLVD @ 4847 S	S HARRISON BLVD	41.175257	-111.949452			0
11417	623072	12TH ST @ 175 E	E 12TH ST	41.244206	-111.976471			0
11419	616151	MONROE BLVD @ 910 S	S MONROE BLVD	41.247907	-111.954623			0
11421	616097	MONROE BLVD @ 602 S	S MONROE BLVD	41.253226	-111.954529			0
11422	616098	MONROE BLVD @ 400 S	S MONROE BLVD	41.256021	-111.955052			0
11424	633093	STATE ST @ 835 S	S STATE ST	41.101018	-112.012693			0
11425	633095	STATE ST @ 571 S	S STATE ST	41.105845	-112.017679			0
11430	633098	MAIN ST @ 820 N	N MAIN ST	41.125954	-112.025884			0
11431	633099	MAIN ST @ 1168 N	N MAIN ST	41.129564	-112.025888			0
11432	633100	MAIN ST @ 1300 N (SUNSET)	N MAIN ST	41.132564	-112.025891			0
11434	628144	MAIN ST @ 2002 N (SUNSET)	N MAIN ST	41.142657	-112.025914			0
11435	628145	MAIN ST @ 2302 N	N MAIN ST	41.147591	-112.025931			0
11436	628146	MAIN ST @ 2598 N	N MAIN ST	41.150869	-112.025928			0
11437	628147	MAIN ST @ 3050 N	N MAIN ST	41.152632	-112.025925			0
11439	616102	MONROE BLVD @ 408 N	N MONROE BLVD	41.266704	-111.959122			0
11440	616104	MONROE BLVD @ 674 N	N MONROE BLVD	41.270693	-111.959049			0
11441	616082	MONROE BLVD @ 806 N (OGDEN)	N MONROE BLVD	41.272267	-111.959019			0
11442	616106	MONROE BLVD @ 950 N	N MONROE BLVD	41.274659	-111.958964			0
11443	616073	CANFIELD DR @ 427 E	E CANFIELD DR	41.279851	-111.968463			0
11444	616074	CANFIELD DR @ 539 E	E CANFIELD DR	41.279889	-111.965879			0
11445	616075	CANFIELD DR @ 597 E	E CANFIELD DR	41.280887	-111.964664			0
11446	616078	MONROE BLVD @ 1108 N	N MONROE BLVD	41.278075	-111.958931			0
11447	616150	MONROE BLVD @ 801 N	N MONROE BLVD	41.272238	-111.959217			0
11448	616083	MONROE BLVD @ 677 N (OGDEN)	N MONROE BLVD	41.270679	-111.959248			0
11449	628148	1900 W @ 6002 S	S 1900 W	41.154332	-112.025925			0
11451	628150	1900 W @ 5718 S	S 1900 W	41.159099	-112.025915			0
11474	628156	1900 W @ 5819 S	S 1900 W	41.157724	-112.026172			0
11475	628157	1900 W @ 5999 S	S 1900 W	41.154931	-112.026174			0
11476	628158	1900 W @ 6071 S	S 1900 W	41.152784	-112.026191			0
11477	630034	US HWY 89 @ 6520 S	S US HWY 89	41.140397	-111.915811			0
11479	629169	HARRISON BLVD @ 5220 S	S HARRISON BLVD	41.168439	-111.945059			0
11480	629170	HARRISON BLVD @ 5010 S	S HARRISON BLVD	41.171427	-111.947475			0
11481	629196	HARRISON BLVD @ 4780 S	S HARRISON BLVD	41.176467	-111.949109			0
11482	629197	HARRISON BLVD @ 4620 S	S HARRISON BLVD	41.178554	-111.949062			0
11484	623240	HARRISON BLVD @ 3402 S	S HARRISON BLVD	41.201494	-111.948531			0
11488	623004	WASHINGTON BLVD @ 2176 S	S WASHINGTON BLVD	41.227378	-111.970141			0
11490	623008	WASHINGTON BLVD @ 1830 S	S WASHINGTON BLVD	41.234182	-111.970002			0
11491	623009	WASHINGTON BLVD @ 1690 S	S WASHINGTON BLVD	41.237043	-111.969933			0
11492	623010	WASHINGTON BLVD @ 1522 S	S WASHINGTON BLVD	41.239154	-111.969877			0
11493	623011	WASHINGTON BLVD @ 1358 S	S WASHINGTON BLVD	41.241497	-111.969838			0
11495	616002	WASHINGTON BLVD @ 918 S	S WASHINGTON BLVD	41.248215	-111.969728			0
11497	616004	WASHINGTON BLVD @ 628 S	S WASHINGTON BLVD	41.252124	-111.969601			0
11499	616006	WASHINGTON BLVD @ 496 S	S WASHINGTON BLVD	41.254805	-111.969577			0
11500	616007	WASHINGTON BLVD @ 390 S	S WASHINGTON BLVD	41.256421	-111.969536			0
11501	616009	2ND ST @ 481 E	E 2ND ST	41.259155	-111.967333			0
11502	616010	2ND ST @ 601 E	E 2ND ST	41.259164	-111.964127			0
11504	616013	2ND ST @ 901 E	E 2ND ST	41.258982	-111.955282			0
11505	616014	2ND ST @ 981 E	E 2ND ST	41.258956	-111.953244			0
11506	616015	2ND ST @ 1051 E	E 2ND ST	41.258933	-111.951062			0
11507	616018	HARRISON BLVD @ 437 S	S HARRISON BLVD	41.255024	-111.947986			0
11514	623153	WASHINGTON BLVD @ 2611 S (OGDEN)	S WASHINGTON BLVD	41.218141	-111.970684			0
11515	623154	WASHINGTON BLVD @ 2711 S (OGDEN)	S WASHINGTON BLVD	41.216208	-111.970721			0
11516	623192	WASHINGTON BLVD @ 2911 S	S WASHINGTON BLVD	41.211991	-111.970827			0
11517	623193	WASHINGTON BLVD @ 3021 S	S WASHINGTON BLVD	41.209896	-111.970872			0
11518	623195	WASHINGTON BLVD @ 3211 S	S WASHINGTON BLVD	41.205836	-111.970965			0
11520	623255	WASHINGTON BLVD @ 3405 S	S WASHINGTON BLVD	41.201484	-111.971064			0
11522	623256	WASHINGTON BLVD @ 3505 S	S WASHINGTON BLVD	41.199558	-111.971099			0
11524	623257	WASHINGTON BLVD @ 3715 S	S WASHINGTON BLVD	41.195618	-111.971199			0
11525	623258	WASHINGTON BLVD @ 3795 S	S WASHINGTON BLVD	41.193964	-111.971242			0
11526	623259	WASHINGTON BLVD @ 3911 S	S WASHINGTON BLVD	41.191678	-111.971291			0
11528	629031	4400 S @ 330 E	E 4400 S	41.184511	-111.972665			0
11529	629033	ARMY ST @ 4509 S	S ARMY ST	41.180983	-111.973633			0
11530	629034	ARMY ST @ 4600 S	S ARMY ST	41.179441	-111.973674			0
11538	629046	ADAMS AVE @ 5300 S	S ADAMS AVE	41.167164	-111.968493			0
11541	629050	5300 S @ 711 E	E 5300 S	41.166905	-111.962747			0
11544	623261	WASHINGTON BLVD @ 3500 S	S WASHINGTON BLVD	41.199655	-111.970843			0
11545	623263	WASHINGTON BLVD @ 3384 S	S WASHINGTON BLVD	41.202249	-111.970768			0
11546	623264	WASHINGTON BLVD @ 3180 S	S WASHINGTON BLVD	41.206463	-111.970663			0
11547	623266	WASHINGTON BLVD @ 2984 S	S WASHINGTON BLVD	41.210508	-111.970562			0
11548	623267	WASHINGTON BLVD @ 2890 S	S WASHINGTON BLVD	41.212617	-111.970515			0
11549	623189	WASHINGTON BLVD @ 2666 S	S WASHINGTON BLVD	41.216811	-111.970443			0
11550	623190	WASHINGTON BLVD @ 2576 S	S WASHINGTON BLVD	41.218837	-111.970357			0
11551	623262	WASHINGTON BLVD @ 3700 S	S WASHINGTON BLVD	41.195733	-111.970921			0
11552	623260	WASHINGTON BLVD @ 3800 S	S WASHINGTON BLVD	41.193751	-111.970969			0
11559	623150	25TH ST @ 999 E	E 25TH ST	41.220361	-111.953887			0
11561	623206	HARRISON BLVD @ 2581 S (OGDEN)	S HARRISON BLVD	41.218444	-111.948438			0
11562	623207	HARRISON BLVD @ 2689 S	S HARRISON BLVD	41.216367	-111.948479			0
11563	623208	HARRISON BLVD @ 2815 S	S HARRISON BLVD	41.213768	-111.948526			0
11564	623209	HARRISON BLVD @ 2903 S (OGDEN)	S HARRISON BLVD	41.211693	-111.948572			0
11567	623212	HARRISON BLVD @ 3225 S	S HARRISON BLVD	41.205352	-111.948729			0
11569	623214	HARRISON BLVD @ 3415 S	S HARRISON BLVD	41.201305	-111.948841			0
11573	623218	DIXON DR @ 3840 S	S DIXON DR	41.193536	-111.947757			0
11574	623242	HARRISON BLVD @ 3210 S	S HARRISON BLVD	41.205602	-111.948449			0
11576	623244	HARRISON BLVD @ 2980 S (OGDEN)	S HARRISON BLVD	41.210264	-111.948353			0
11578	623246	HARRISON BLVD @ 2810 S	S HARRISON BLVD	41.213848	-111.948275			0
11579	623247	HARRISON BLVD @ 2710 S	S HARRISON BLVD	41.216001	-111.948227			0
11580	623248	HARRISON BLVD @ 2610 S	S HARRISON BLVD	41.218081	-111.948196			0
11582	623139	25TH ST @ 1010 E	E 25TH ST	41.220493	-111.953562			0
11608	623095	30TH ST @ 1250 S	S 30TH ST	41.209996	-111.946228			0
11609	623096	30TH ST @ 1210 E	E 30TH ST	41.209971	-111.947818			0
11610	623097	30TH ST @ 1245 E	E 30TH ST	41.209854	-111.947549			0
11611	623098	30TH ST @ 1298 E	E 30TH ST	41.209833	-111.945399			0
11631	623231	36TH ST @ 1255 E (OGDEN)	E 36TH ST	41.197436	-111.947354			0
11633	623296	EDVALSON ST @ 1348 E	E EDVALSON ST	41.194872	-111.944926			0
11634	623297	EDVALSON ST @ 1234 E	E EDVALSON ST	41.194897	-111.947494			0
11637	629151	HARRISON BLVD @ 4471 S	S HARRISON BLVD	41.182428	-111.949272			0
11652	629062	5300 S @ 799 E	E 5300 S	41.165993	-111.960585			0
11653	629052	5300 S @ 849 E	E 5300 S	41.165033	-111.958329			0
11654	629180	CHAMBERS AVE @ 929 E	E CHAMBERS AVE	41.165774	-111.956121			0
11655	629181	CHAMBERS AVE @ 975 E	E CHAMBERS AVE	41.164775	-111.953098			0
11666	630026	HARRISON BLVD @ 5552 S	S HARRISON BLVD	41.163115	-111.940871			0
11672	629161	HARRISON BLVD @ 4390 S	S HARRISON BLVD	41.183021	-111.948963			0
11675	629186	ARMY ST @ 4410 S	S ARMY ST	41.183152	-111.973503			0
11676	629078	4400 S @ 350 E	E 4400 S	41.184491	-111.972401			0
11682	616032	WASHINGTON BLVD @ 150 N (OGDEN)	N WASHINGTON BLVD	41.261844	-111.969453			0
11685	616039	WASHINGTON BLVD @ 424 N	N WASHINGTON BLVD	41.267355	-111.969356			0
11686	616040	WASHINGTON BLVD @ 654 N (HARRISVIL)	N WASHINGTON BLVD	41.269892	-111.969315			0
11687	616041	WASHINGTON BLVD @ 810 N	N WASHINGTON BLVD	41.272377	-111.969253			0
11688	616042	WASHINGTON BLVD @ 910 N	N WASHINGTON BLVD	41.274321	-111.969221			0
11689	616044	WASHINGTON BLVD @ 1258 N	N WASHINGTON BLVD	41.280354	-111.969104			0
11690	616046	WASHINGTON BLVD @ 1610 N	N WASHINGTON BLVD	41.286324	-111.968991			0
11691	616047	400 E @ 1710 N	N 400 E	41.289306	-111.968927			0
11692	616048	400 E @ 1970 N	N 400 E	41.293864	-111.968839			0
11694	616051	400 E @ 2110 N	N 400 E	41.296656	-111.968774			0
11695	616052	400 E @ 2190 N	N 400 E	41.298192	-111.968745			0
11697	611001	400 E @ 2400 N	N 400 E	41.300851	-111.968679			0
11699	611009	450 E @ 3004 N	N 450 E	41.315678	-111.966627			0
11700	611013	3100 N @ 745 E	E 3100 N	41.317314	-111.957067			0
11701	611014	3100 N @ 851 E	E 3100 N	41.317302	-111.954811			0
11702	611015	3100 N @ 957 E	E 3100 N	41.317208	-111.950479			0
11703	611017	1050 E @ 3049 N	N 1050 E	41.316107	-111.947474			0
11704	611018	1050 E @ 2855 N	N 1050 E	41.312931	-111.947514			0
11705	611019	1050 E @ 2775 N	N 1050 E	41.310383	-111.947546			0
11706	611020	1050 E @ 2605 N	N 1050 E	41.306689	-111.947592			0
11707	611021	2600 N @ 932 E	E 2600 N	41.306338	-111.951606			0
11708	611022	2600 N @ 852 E	E 2600 N	41.305817	-111.953593			0
11709	611023	2600 N @ 702 E	E 2600 N	41.305855	-111.958135			0
11710	611024	2600 N @ 598 E	E 2600 N	41.305878	-111.961693			0
11711	611025	2600 N @ 552 E	E 2600 N	41.305895	-111.963244			0
11713	611046	400 E @ 2485 N	N 400 E	41.303113	-111.968922			0
11714	611047	400 E @ 2305 N	N 400 E	41.300704	-111.968988			0
11715	616053	400 E @ 2275 N	N 400 E	41.298941	-111.969004			0
11716	616054	400 E @ 2167 N	N 400 E	41.297497	-111.969041			0
11717	616055	400 E @ 2089 N	N 400 E	41.296208	-111.969067			0
11718	616056	400 E @ 1949 N (N. OGDEN)	N 400 E	41.293988	-111.969109			0
11719	616058	400 E @ 1705 N	N 400 E	41.289323	-111.969204			0
11720	616059	WASHINGTON BLVD @ 1597 N	N WASHINGTON BLVD	41.287246	-111.969246			0
11721	616061	WASHINGTON BLVD @ 1225 N	N WASHINGTON BLVD	41.279939	-111.969387			0
11722	616062	WASHINGTON BLVD @ 1099 N	N WASHINGTON BLVD	41.276999	-111.969443			0
11723	616063	WASHINGTON BLVD @ 905 N	N WASHINGTON BLVD	41.274351	-111.969496			0
11724	616149	WASHINGTON BLVD @ 815 N	N WASHINGTON BLVD	41.272445	-111.969533			0
11725	616065	WASHINGTON BLVD @ 699 N (HARRISVL)	N WASHINGTON BLVD	41.268965	-111.969623			0
11727	616068	WASHINGTON BLVD @ 155 N	N WASHINGTON BLVD	41.261881	-111.969731			0
11728	616070	WASHINGTON BLVD @ 405 S	S WASHINGTON BLVD	41.255972	-111.969897			0
11729	616071	WASHINGTON BLVD @ 505 S	S WASHINGTON BLVD	41.254422	-111.969924			0
11731	616028	WASHINGTON BLVD @ 711 S	S WASHINGTON BLVD	41.251275	-111.969981			0
11733	616030	WASHINGTON BLVD @ 929 S	S WASHINGTON BLVD	41.247951	-111.970056			0
11736	627039	3500 W @ 4996 S	S 3500 W	41.172516	-112.064336			0
11739	628070	1900 W @ 3880 S	S 1900 W	41.192778	-112.025701			0
11740	622040	24TH ST @ 639 W	W 24TH ST	41.222969	-111.993791			0
11742	627162	5600 S @ 2935 W	W 5600 S	41.161598	-112.050256			0
11743	628363	5600 S @ 2340 W	W 5600 S	41.161726	-112.036811			0
11744	628043	5600 S @ 2129 W	W 5600 S	41.161607	-112.031563			0
11747	628030	1900 W @ 3875 S	S 1900 W	41.192785	-112.025975			0
11749	616037	RING RD (OGDEN TECH) @ 200 N	N RING RD (OGDEN TECH)	41.262384	-111.962133			0
11753	616162	2ND ST @ 1180 E	E 2ND ST	41.258987	-111.948356			0
11756	616167	9TH ST @ 955 E	E 9TH ST	41.248384	-111.954269			0
11759	623223	EDVALSON ST @ 1349 E	E EDVALSON ST	41.194734	-111.944863			0
11760	623337	36TH ST @ 1420 E	E 36TH ST	41.197481	-111.942574			0
11761	629201	36TH ST @ 1120 E	E 36TH ST	41.197648	-111.951261			0
11762	629202	36TH ST @ 1056 E	E 36TH ST	41.197658	-111.952757			0
11763	629203	36TH ST @ 910 E	E 36TH ST	41.197657	-111.956833			0
11764	629204	36TH ST @ 780 E	E 36TH ST	41.197706	-111.960736			0
11765	629205	36TH ST @ 710 E	E 36TH ST	41.197731	-111.962661			0
11766	629206	36TH ST @ 604 E	E 36TH ST	41.197767	-111.965281			0
11767	629207	36TH ST @ 460 E	E 36TH ST	41.197854	-111.969175			0
11768	629208	36TH ST @ 370 E	E 36TH ST	41.197889	-111.971992			0
11779	623124	HARRISON BLVD @ 1250 S	S HARRISON BLVD	41.241031	-111.945296			0
11784	616120	HARRISON BLVD @ 502 S	S HARRISON BLVD	41.254866	-111.947854			0
11798	623339	36TH ST @ 325 E	E 36TH ST	41.197724	-111.973071			0
11799	623340	36TH ST @ 425 E	E 36TH ST	41.197714	-111.970227			0
11800	623341	36TH ST @ 595 E	E 36TH ST	41.197688	-111.965586			0
11801	623342	36TH ST @ 695 E	E 36TH ST	41.197615	-111.963445			0
11802	623343	36TH ST @ 825 E	E 36TH ST	41.197605	-111.960024			0
11803	623344	36TH ST @ 917 E	E 36TH ST	41.197577	-111.956571			0
11804	629199	36TH ST @ 1039 E	E 36TH ST	41.197589	-111.953191			0
11805	629200	36TH ST @ 1123 E	E 36TH ST	41.197571	-111.951347			0
11806	630036	HARRISON BLVD @ 5650 S (S. OGDEN)	S HARRISON BLVD	41.159461	-111.939596			0
11810	630033	US HWY 89 @ 6530 S (UINTAH)	S US HWY 89	41.142441	-111.917608			0
11811	623034	HARRISON BLVD @ 1511 S	S HARRISON BLVD	41.239657	-111.945701			0
11817	623043	MONROE BLVD @ 2099 S	S MONROE BLVD	41.229135	-111.959221			0
11823	623292	26TH ST @ 310 E (OGDEN)	E 26TH ST	41.218663	-111.972717			0
11825	628364	FREEWAY PARK DR @ 5234 S (RIVRDALE	S FREEWAY PARK DR	41.166995	-112.020298			0
11841	611012	3100 N @ 645 E	E 3100 N	41.317355	-111.960871			0
11843	629213	COUNTRY HILLS DR @ 1170 E (FLYNG J	E COUNTRY HILLS DR	41.186486	-111.949609			0
11845	616145	US HWY 89 @ 1060 N	N US HWY 89	41.276363	-111.982223			0
11847	616146	US HWY 89 @ 1300 N (HARRISVILLE)	N US HWY 89	41.281807	-111.985864			0
11848	616147	US HWY 89 @ 1560 N	N US HWY 89	41.286638	-111.989093			0
11850	615043	US HWY 89 @ 2200 N	N US HWY 89	41.297446	-111.996933			0
11853	615036	1200 W @ 1001 S (SLATERVILLE)	S 1200 W	41.247776	-112.009629			0
11856	615042	US HWY 89 @ 2185 N	N US HWY 89	41.297081	-111.996968			0
11857	616168	US HWY 89 @ 1725 N	N US HWY 89	41.290559	-111.992065			0
11858	616128	US HWY 89 @ 1545 N	N US HWY 89	41.286021	-111.989028			0
11859	616169	US HWY 89 @ 1275 N	N US HWY 89	41.280944	-111.985633			0
11862	616131	US HWY 89 @ 775 N	N US HWY 89	41.272021	-111.978825			0
11863	616144	US HWY 89 @ 808 N	N US HWY 89	41.272222	-111.978645			0
11864	628099	1900 W @ 4805 S	S 1900 W	41.175724	-112.026141			0
11865	628100	1900 W @ 5073 S	S 1900 W	41.171353	-112.026167			0
11873	629066	5300 S @ 848 E	E 5300 S	41.165182	-111.958411			0
11874	629063	5300 S @ 702 E	E 5300 S	41.167101	-111.962931			0
11878	616137	WALL AVE @ 896 S	S WALL AVE	41.248944	-111.977991			0
11879	616139	WALL AVE @ 668 S	S WALL AVE	41.252329	-111.977908			0
11880	616140	WALL AVE @ 402 S	S WALL AVE	41.256222	-111.977842			0
11881	616141	WALL AVE @ 180 S	S WALL AVE	41.259833	-111.977739			0
11904	616158	WALL AVE @ 186 N	N WALL AVE	41.262832	-111.977667			0
11905	616142	WALL AVE @ 310 N	N WALL AVE	41.264401	-111.977633			0
11907	616133	WALL AVE @ 315 N	N WALL AVE	41.265078	-111.977897			0
11908	616159	WALL AVE @ 155 N	N WALL AVE	41.262229	-111.977981			0
11909	616135	WALL AVE @ 215 S	S WALL AVE	41.258863	-111.978034			0
11910	616160	WALL AVE @ 485 S	S WALL AVE	41.254901	-111.978136			0
11911	616136	WALL AVE @ 635 S	S WALL AVE	41.252561	-111.978174			0
11912	616138	WALL AVE @ 915 S	S WALL AVE	41.248421	-111.978281			0
11913	629168	HARRISON BLVD @ 5095 S (OGDEN)	S HARRISON BLVD	41.171035	-111.947551			0
11923	622056	12TH ST @ 815 W	W 12TH ST	41.244397	-111.998447			0
11937	629139	4700 S @ 50 E	E 4700 S	41.177742	-111.977955			0
11938	629140	4700 S @ 198 W	W 4700 S	41.177773	-111.980411			0
11939	629027	300 W @ 4799 S	S 300 W	41.176264	-111.983026			0
11940	629028	300 W @ 4899 S	S 300 W	41.174488	-111.982985			0
11949	629072	5000 S @ 295 W	W 5000 S	41.172463	-111.982214			0
11950	629137	5000 S @ 151 W	W 5000 S	41.172456	-111.979635			0
11951	629101	5000 S @ 152 E	E 5000 S	41.172436	-111.976841			0
11952	629138	5000 S @ 299 E	E 5000 S	41.172417	-111.974175			0
11954	629175	350 E @ 5000 S	S 350 E	41.172538	-111.972207			0
11955	629176	5000 S @ 160 E	E 5000 S	41.172524	-111.976507			0
11957	629102	5000 S @ 146 W	W 5000 S	41.172539	-111.979218			0
11960	622047	12TH ST @ 820 W	W 12TH ST	41.244622	-111.999305			0
11962	622048	12TH ST @ 1008 W	W 12TH ST	41.244698	-112.004306			0
11963	622049	12TH ST @ 1105 W (OGDEN - IRS)	W 12TH ST	41.244714	-112.006348			0
11964	622007	12TH ST @ 1198 W (SLATERVILLE)	W 12TH ST	41.244753	-112.008573			0
11970	615051	1350 W @ 1900 N	N 1350 W	41.294336	-112.011106			0
11971	615022	1350 W @ 2150 N	N 1350 W	41.296609	-112.012501			0
11972	615023	1350 W @ 2331 N	N 1350 W	41.298726	-112.013801			0
11973	615052	1350 W @ 2485 N	N 1350 W	41.301996	-112.015143			0
11974	610025	2550 N @ 1520 W	W 2550 N	41.304468	-112.016111			0
11975	610026	2600 N @ 1610 W	W 2600 N	41.304331	-112.021804			0
11976	610028	1850 W @ 2698 N	N 1850 W	41.306211	-112.023533			0
12018	608009	US HWY 89 @ 7925 S	S US HWY 89	41.365874	-112.035248			0
12019	608010	US HWY 89 @ 7715 S	S US HWY 89	41.369728	-112.034351			0
12020	608011	US HWY 89 @ 7395 S	S US HWY 89	41.375447	-112.033028			0
12021	608012	US HWY 89 @ 6895 S	S US HWY 89	41.384453	-112.031722			0
12022	608015	US HWY 89 @ 725 S	S US HWY 89	41.395664	-112.034091			0
12023	608013	MAIN ST @ 605 S	S MAIN ST	41.398459	-112.034461			0
12024	608014	MAIN ST @ 369 S	S MAIN ST	41.402202	-112.035477			0
12026	636008	US HWY 89 @ 201 S	S US HWY 89	41.405149	-112.036178			0
12029	636010	US HWY 89 @ 98 N (WILLARD)	N US HWY 89	41.410982	-112.036135			0
12030	636011	US HWY 89 @ 760 N	N US HWY 89	41.422581	-112.035678			0
12031	636012	US HWY 89 @ 1050 N	N US HWY 89	41.427401	-112.035514			0
12032	605054	US HWY 89 @ 3425 S	S US HWY 89	41.447731	-112.037607			0
12036	610050	US HWY 89 @ 8705 S	S US HWY 89	41.351361	-112.035316			0
12037	608008	US HWY 89 @ 8615 S	S US HWY 89	41.353498	-112.035635			0
12039	605055	US HWY 89 @ 2625 S	S US HWY 89	41.462334	-112.035592			0
12040	605007	MAIN ST @ 395 S	S MAIN ST	41.503318	-112.015826			0
12041	605008	MAIN ST @ 285 S	S MAIN ST	41.505074	-112.015786			0
12042	605009	MAIN ST @ 161 S	S MAIN ST	41.506597	-112.015726			0
12043	605010	MAIN ST @ 101 S (BRIGHAM CITY)	S MAIN ST	41.507944	-112.015704			0
12044	605011	MAIN ST @ 1 S (BRIGHAM CITY)	S MAIN ST	41.510159	-112.015651			0
12045	603001	MAIN ST @ 112 N	N MAIN ST	41.513625	-112.015585			0
12046	605019	MAIN ST @ 714 S (BRIGHAM CITY)	S MAIN ST	41.495631	-112.016195			0
12047	603008	MAIN ST @ 898 N	N MAIN ST	41.528157	-112.015329			0
12048	603009	100 E @ 801 N	N 100 E	41.526741	-112.013981			0
12049	603010	100 E @ 705 N	N 100 E	41.525045	-112.014019			0
12050	605047	MAIN ST @ 1120 S	S MAIN ST	41.485739	-112.016771			0
12051	605048	US HWY 89 @ 1734 S	S US HWY 89	41.478117	-112.022786			0
12053	605050	US HWY 89 @ 2254 S (PERRY)	S US HWY 89	41.468353	-112.030922			0
12054	605051	US HWY 89 @ 2680 S	S US HWY 89	41.464613	-112.034006			0
12055	605052	US HWY 89 @ 2670 S	S US HWY 89	41.461968	-112.036219			0
12056	605053	US HWY 89 @ 3460 S	S US HWY 89	41.447164	-112.037884			0
12057	636013	US HWY 89 @ 1025 N	N US HWY 89	41.427462	-112.035786			0
12058	636014	US HWY 89 @ 735 N	N US HWY 89	41.422041	-112.035998			0
12059	636015	US HWY 89 @ 95 N (WILLARD)	N US HWY 89	41.410883	-112.036413			0
12062	636007	US HWY 89 @ 198 S	S US HWY 89	41.405409	-112.036625			0
12063	608002	US HWY 89 @ 610 S	S US HWY 89	41.398275	-112.034727			0
12064	608016	US HWY 89 @ 782 S	S US HWY 89	41.395387	-112.034439			0
12065	608003	US HWY 89 @ 6900 S	S US HWY 89	41.384181	-112.032034			0
12067	610043	US HWY 89 @ 8710 S	S US HWY 89	41.351607	-112.036329			0
12069	605056	US HWY 89 @ 2435 S	S US HWY 89	41.465446	-112.033001			0
12070	605057	US HWY 89 @ 2295 S (PERRY)	S US HWY 89	41.467732	-112.031079			0
12071	605058	US HWY 89 @ 1865 S	S US HWY 89	41.475732	-112.024404			0
12072	605059	US HWY 89 @ 1755 S	S US HWY 89	41.478225	-112.022326			0
12073	605060	MAIN ST @ 1175 S (BRIGHAM CITY)	S MAIN ST	41.484682	-112.016956			0
12074	605001	MAIN ST @ 1065 S	S MAIN ST	41.487946	-112.016062			0
12075	605002	MAIN ST @ 969 S	S MAIN ST	41.490784	-112.016011			0
12076	605003	MAIN ST @ 889 S	S MAIN ST	41.492918	-112.015973			0
12077	605004	MAIN ST @ 751 S	S MAIN ST	41.494857	-112.015943			0
12078	605065	MAIN ST @ 696 S (BRIGHAM CITY)	S MAIN ST	41.496448	-112.015955			0
12079	605005	MAIN ST @ 585 S	S MAIN ST	41.498619	-112.015917			0
12080	608006	US HWY 89 @ 7920 S	S US HWY 89	41.365696	-112.035611			0
12081	603002	MAIN ST @ 206 N	N MAIN ST	41.515071	-112.015589			0
12082	603003	MAIN ST @ 306 N	N MAIN ST	41.517015	-112.015557			0
12083	603004	MAIN ST @ 410 N	N MAIN ST	41.519155	-112.015513			0
12084	603005	MAIN ST @ 510 N	N MAIN ST	41.521102	-112.015473			0
12085	603006	MAIN ST @ 610 N	N MAIN ST	41.523106	-112.015451			0
12086	603011	700 N @ 75 E (BRIGHAM CITY)	E 700 N	41.524897	-112.014951			0
12087	603012	MAIN ST @ 605 N	N MAIN ST	41.523172	-112.015641			0
12088	603013	MAIN ST @ 485 N	N MAIN ST	41.520662	-112.015687			0
12089	603014	MAIN ST @ 395 N	N MAIN ST	41.518586	-112.015714			0
12090	603015	MAIN ST @ 267 N	N MAIN ST	41.516581	-112.015741			0
12091	603016	MAIN ST @ 175 N	N MAIN ST	41.514523	-112.015786			0
12098	605013	MAIN ST @ 110 S (BRIGHAM CITY)	S MAIN ST	41.507846	-112.015943			0
12099	605020	MAIN ST @ 910 S (BRIGHAM CITY)	S MAIN ST	41.491901	-112.016281			0
12100	605021	MAIN ST @ 1000 S	S MAIN ST	41.489758	-112.016326			0
12101	605022	MAIN ST @ 1080 S	S MAIN ST	41.487577	-112.016381			0
12104	605015	MAIN ST @ 310 S	S MAIN ST	41.504403	-112.015989			0
12105	605016	MAIN ST @ 404 S	S MAIN ST	41.502959	-112.016011			0
12106	605017	MAIN ST @ 510 S	S MAIN ST	41.500506	-112.016053			0
12113	623025	WASHINGTON BLVD @ 2511 S	S WASHINGTON BLVD	41.220244	-111.970662			0
12143	603007	MAIN ST @ 770 N	N MAIN ST	41.526314	-112.015388			0
12148	628055	5600 S @ 2258 W	W 5600 S	41.161738	-112.034689			0
12149	627053	5600 S @ 2842 W	W 5600 S	41.161729	-112.048556			0
12150	627017	5600 S @ 3060 W	W 5600 S	41.161707	-112.053781			0
12151	627054	5600 S @ 3406 W	W 5600 S	41.161702	-112.061867			0
12152	627020	3500 W @ 5512 S (ROY)	S 3500 W	41.163017	-112.064331			0
12153	627055	3500 W @ 5400 S	S 3500 W	41.165004	-112.064333			0
12154	627040	3500 W @ 4830 S	S 3500 W	41.175569	-112.064339			0
12167	628069	1900 W @ 3992 S (ROY)	S 1900 W	41.191295	-112.025711			0
12168	622030	1900 W @ 3776 S	S 1900 W	41.194733	-112.025709			0
12169	622031	HINKLEY DR @ 1375 W	W HINKLEY DR	41.203072	-112.011593			0
12170	622029	1900 W @ 3781 S	S 1900 W	41.194379	-112.025989			0
12183	627059	3500 W @ 4825 S	S 3500 W	41.175441	-112.064632			0
12184	627005	3500 W @ 4996 S	S 3500 W	41.172605	-112.064602			0
12185	627006	3500 W @ 5173 S	S 3500 W	41.169538	-112.064597			0
12186	627060	5600 S @ 3435 W	W 5600 S	41.161535	-112.061799			0
12187	627014	5600 S @ 2741 W	W 5600 S	41.161599	-112.046593			0
12188	628166	5600 S @ 2345 W	W 5600 S	41.161603	-112.036661			0
12191	112095	2600 S @ 506 W	W 2600 S	40.861687	-111.892549			0
12192	111020	3800 S @ 851 W	W 3800 S	40.848381	-111.903571			0
12193	111021	3800 S @ 793 W	W 3800 S	40.848421	-111.901578			0
12194	111023	3800 S @ 696 W	W 3800 S	40.848461	-111.898367			0
12196	111082	ORCHARD DR @ 3105 S	S ORCHARD DR	40.855519	-111.892838			0
12197	112015	3100 S @ 375 W	W 3100 S	40.855401	-111.889527			0
12198	112016	3100 S @ 311 W	W 3100 S	40.855401	-111.886844			0
12199	112017	3100 S @ 153 W	W 3100 S	40.855401	-111.883836			0
12200	112018	3100 S @ 85 W	W 3100 S	40.855395	-111.882316			0
12201	112019	DAVIS BLVD @ 3019 S	S DAVIS BLVD	40.856732	-111.880574			0
12202	112020	DAVIS BLVD @ 2929 S	S DAVIS BLVD	40.857805	-111.879504			0
12203	112021	DAVIS BLVD @ 2793 S	S DAVIS BLVD	40.859176	-111.878135			0
12204	112022	DAVIS BLVD @ 2501 S	S DAVIS BLVD	40.860384	-111.876988			0
12205	112023	DAVIS BLVD @ 2521 S	S DAVIS BLVD	40.862205	-111.875161			0
12206	112024	DAVIS BLVD @ 2429 S	S DAVIS BLVD	40.863638	-111.873594			0
12208	112114	DAVIS BLVD @ 2085 S	S DAVIS BLVD	40.866651	-111.870651			0
12209	112028	DAVIS BLVD @ 1901 S	S DAVIS BLVD	40.869316	-111.868637			0
12210	112029	DAVIS BLVD @ 1801 S	S DAVIS BLVD	40.871009	-111.867542			0
12213	112033	MUELLER PARK RD @ 1164 E	E MUELLER PARK RD	40.871168	-111.857438			0
12214	112034	MUELLER PARK RD @ 1212 E	E MUELLER PARK RD	40.871177	-111.854913			0
12215	112035	MUELLER PARK RD @ 1298 E	E MUELLER PARK RD	40.871172	-111.852971			0
12216	112116	MUELLER PARK RD @ 1454 E	E MUELLER PARK RD	40.870525	-111.849877			0
12217	112117	MUELLER PARK RD @ 1598 E	E MUELLER PARK RD	40.868826	-111.846973			0
12218	112055	BOUNTIFUL BLVD @ 2048 S	S BOUNTIFUL BLVD	40.866822	-111.848745			0
12219	112056	2050 S @ 1545 E	E 2050 S	40.867462	-111.849976			0
12220	112058	2050 S @ 1285 E	E 2050 S	40.867535	-111.853158			0
12221	112059	2050 S @ 1215 E	E 2050 S	40.867539	-111.855173			0
12222	112060	DEBORAH DR @ 1153 E	E DEBORAH DR	40.867199	-111.856959			0
12223	112061	1125 E @ 2184 S	S 1125 E	40.865768	-111.858003			0
12224	112062	2200 S @ 1095 E	E 2200 S	40.865191	-111.859091			0
12225	112064	ELAINE AVE @ 2095 S	S ELAINE AVE	40.866591	-111.859819			0
12226	111053	WILDCAT LN @ 2225 S	S WILDCAT LN	40.867965	-111.897471			0
12227	111054	WILDCAT LN @ 2502 S	S WILDCAT LN	40.865096	-111.898838			0
12228	111085	WILDCAT LN @ 2575 S	S WILDCAT LN	40.861957	-111.899553			0
12229	112097	500 W @ 2554 S	S 500 W	40.862215	-111.892167			0
12230	112098	500 W @ 2299 S	S 500 W	40.864479	-111.892172			0
12231	112099	MAIN ST @ 2065 S	S MAIN ST	40.867746	-111.891272			0
12232	112100	MAIN ST @ 2015 S (BOUNTIFUL)	S MAIN ST	40.868642	-111.890545			0
12233	112101	MAIN ST @ 1925 S	S MAIN ST	40.869597	-111.889766			0
12234	112110	MAIN ST @ 1795 S	S MAIN ST	40.871406	-111.888323			0
12235	112111	MAIN ST @ 1695 S	S MAIN ST	40.872082	-111.887781			0
12236	109219	MAIN ST @ 1501 S	S MAIN ST	40.873956	-111.886291			0
12237	109165	MAIN ST @ 1199 S (BOUNTIFUL)	S MAIN ST	40.877669	-111.883271			0
12238	109166	MAIN ST @ 999 S	S MAIN ST	40.879417	-111.881829			0
12239	109167	MAIN ST @ 751 S	S MAIN ST	40.880903	-111.880692			0
12240	109168	MAIN ST @ 601 S	S MAIN ST	40.882202	-111.880591			0
12241	109169	MAIN ST @ 505 S (BOUNTIFUL)	S MAIN ST	40.883949	-111.880658			0
12242	109170	MAIN ST @ 311 S	S MAIN ST	40.886125	-111.880592			0
12243	109172	MAIN ST @ 302 N	N MAIN ST	40.892713	-111.880624			0
12244	109173	MAIN ST @ 548 N	N MAIN ST	40.895262	-111.878947			0
12245	109174	MAIN ST @ 824 N	N MAIN ST	40.897913	-111.878936			0
12247	109176	MAIN ST @ 1166 N		40.901319	-111.878938			0
12248	109178	MAIN ST @ 1472 N	N MAIN ST	40.904186	-111.878923			0
12249	109179	MAIN ST @ 1083 S (CENTERVILLE)	S MAIN ST	40.905616	-111.878925			0
12250	109180	MAIN ST @ 819 S	S MAIN ST	40.908179	-111.878921			0
12251	109181	MAIN ST @ 575 S	S MAIN ST	40.910619	-111.878911			0
12252	109182	MAIN ST @ 401 S (CENTERVILLE)	S MAIN ST	40.913343	-111.878909			0
12253	109183	MAIN ST @ 211 S	S MAIN ST	40.915206	-111.878902			0
12254	109184	MAIN ST @ 75 S	S MAIN ST	40.916948	-111.878896			0
12255	109185	MAIN ST @ 98 N	N MAIN ST	40.918359	-111.878894			0
12256	107049	MAIN ST @ 1613 S	S MAIN ST	40.954119	-111.883287			0
12258	104050	MAIN ST @ 1101 S	S MAIN ST	41.016467	-111.918418			0
12260	104060	MAIN ST @ 921 S	S MAIN ST	41.020064	-111.922795			0
12261	104052	MAIN ST @ 855 S	S MAIN ST	41.022121	-111.925265			0
12262	104053	MAIN ST @ 579 S	S MAIN ST	41.025006	-111.928718			0
12263	104055	MAIN ST @ 325 S	S MAIN ST	41.029206	-111.933512			0
12264	104056	MAIN ST @ 201 S	S MAIN ST	41.031111	-111.935726			0
12267	102033	MAIN ST @ 290 N	N MAIN ST	41.039777	-111.940301			0
12268	101036	MAIN ST @ 450 N	N MAIN ST	41.040928	-111.942801			0
12270	111059	800 W @ 2252 S	S 800 W	40.866692	-111.901972			0
12271	111060	800 W @ 2115 S	S 800 W	40.868587	-111.901973			0
12272	111061	800 W @ 1975 S	S 800 W	40.870301	-111.901963			0
12273	111062	800 W @ 1798 S	S 800 W	40.872254	-111.901942			0
12274	108025	800 W @ 1415 S	S 800 W	40.875224	-111.901936			0
12276	108026	800 W @ 1305 S	S 800 W	40.876396	-111.901917			0
12277	108027	800 W @ 1155 S	S 800 W	40.878095	-111.901914			0
12278	108028	800 W @ 991 S	S 800 W	40.879787	-111.901899			0
12280	108030	800 W @ 488 S	S 800 W	40.884664	-111.901917			0
12281	108031	800 W @ 136 N	N 800 W	40.890815	-111.901966			0
12282	108032	800 W @ 290 N	N 800 W	40.892635	-111.901964			0
12283	108033	800 W @ 680 N	N 800 W	40.893651	-111.901951			0
12292	109160	400 N @ 470 E	E 400 N	40.893944	-111.870679			0
12295	109163	400 N @ 798 E	E 400 N	40.893967	-111.864491			0
12298	109088	1000 E @ 548 N	N 1000 E	40.895585	-111.860651			0
12299	109089	1000 E @ 858 N	N 1000 E	40.897937	-111.860991			0
12300	109091	900 E @ 515 N	N 900 E	40.895771	-111.863152			0
12301	109092	900 E @ 419 N	N 900 E	40.894544	-111.863131			0
12302	109093	400 N @ 751 E	E 400 N	40.894091	-111.864983			0
12310	126618	1300 E @ 2185 S	S 1300 E	40.723773	-111.853574			0
12312	111068	800 W @ 2675 S	S 800 W	40.863241	-111.902089			0
12316	108034	800 W @ 381 N	N 800 W	40.893631	-111.902095			0
12317	108035	800 W @ 261 N	N 800 W	40.892524	-111.902113			0
12318	108036	800 W @ 137 N	N 800 W	40.890838	-111.902075			0
12319	108037	800 W @ 499 S	S 800 W	40.884599	-111.902104			0
12322	108040	800 W @ 1134 S	S 800 W	40.878125	-111.902073			0
12323	108041	800 W @ 1380 S	S 800 W	40.876126	-111.902087			0
12324	108045	800 W @ 1498 S	S 800 W	40.874251	-111.902092			0
12325	111063	800 W @ 1798 S	S 800 W	40.872485	-111.902111			0
12326	111064	800 W @ 1965 S	S 800 W	40.870293	-111.902118			0
12327	111065	800 W @ 2124 S	S 800 W	40.868479	-111.902121			0
12328	111067	800 W @ 2294 S	S 800 W	40.864786	-111.902133			0
12329	111056	800 W @ 2620 S	S 800 W	40.863021	-111.902484			0
12330	112082	2600 S @ 445 W	W 2600 S	40.861536	-111.891127			0
12331	112112	200 W @ 2559 S	S 200 W	40.862375	-111.885687			0
12332	112070	200 W @ 2379 S	S 200 W	40.863978	-111.885671			0
12333	112071	200 W @ 2205 S	S 200 W	40.866207	-111.885639			0
12334	112072	200 W @ 1975 S	S 200 W	40.869081	-111.885633			0
12335	112073	200 W @ 1797 S	S 200 W	40.870991	-111.885616			0
12340	109246	MEDICAL DR @ 430 S	S MEDICAL DR	40.884724	-111.867497			0
12341	109097	500 S @ 424 E	E 500 S	40.884244	-111.869644			0
12342	109082	500 S @ 740 E	E 500 S	40.884262	-111.866525			0
12343	109054	500 S @ 810 E	E 500 S	40.884273	-111.864758			0
12344	109055	500 S @ 902 E	E 500 S	40.884271	-111.862313			0
12347	109061	CENTER ST @ 1148 E	E CENTER ST	40.889809	-111.856727			0
12348	112041	DAVIS BLVD @ 1872 S	S DAVIS BLVD	40.869685	-111.868544			0
12349	112027	DAVIS BLVD @ 2024 S	S DAVIS BLVD	40.867295	-111.870313			0
12350	112118	DAVIS BLVD @ 2134 S	S DAVIS BLVD	40.865928	-111.871497			0
12352	112044	DAVIS BLVD @ 2448 S	S DAVIS BLVD	40.863563	-111.873846			0
12353	112109	DAVIS BLVD @ 2508 S	S DAVIS BLVD	40.862358	-111.875224			0
12354	112046	DAVIS BLVD @ 2720 S	S DAVIS BLVD	40.859992	-111.877535			0
12355	112047	DAVIS BLVD @ 2794 S	S DAVIS BLVD	40.859219	-111.878263			0
12356	112048	DAVIS BLVD @ 2920 S	S DAVIS BLVD	40.857918	-111.879546			0
12357	112049	DAVIS BLVD @ 3016 S	S DAVIS BLVD	40.856676	-111.880758			0
12358	112050	DAVIS BLVD @ 3098 S	S DAVIS BLVD	40.855628	-111.881676			0
12359	112051	3100 S @ 154 W	W 3100 S	40.855481	-111.883779			0
12360	112052	3100 S @ 198 W	W 3100 S	40.855476	-111.885314			0
12361	112053	3100 S @ 298 W	W 3100 S	40.855478	-111.886877			0
12363	111083	3800 S @ 698 W	W 3800 S	40.848571	-111.898628			0
12364	111024	3800 S @ 799 W	W 3800 S	40.848532	-111.901916			0
12365	111025	3800 S @ 864 W	W 3800 S	40.848498	-111.904177			0
12366	111046	WILDCAT LN @ 2650 S	S WILDCAT LN	40.862319	-111.899484			0
12367	111047	WILDCAT LN @ 2350 S	S WILDCAT LN	40.865115	-111.898715			0
12368	111048	WILDCAT LN @ 2125 S	S WILDCAT LN	40.868112	-111.897314			0
12369	111049	625 W @ 1715 S	S 625 W	40.872921	-111.896338			0
12370	111050	1600 S @ 578 W	W 1600 S	40.873797	-111.895261			0
12372	608001	US HWY 89 @ 420 S	S US HWY 89	41.401836	-112.035702			0
12373	608005	US HWY 89 @ 7720 S	S US HWY 89	41.369316	-112.034905			0
12374	608004	US HWY 89 @ 7430 S	S US HWY 89	41.374673	-112.033454			0
12376	109187	MAIN ST @ 598 N	N MAIN ST	40.924737	-111.878877			0
12377	109188	MAIN ST @ 846 N	N MAIN ST	40.926715	-111.878854			0
12378	107086	MAIN ST @ 970 N	N MAIN ST	40.928736	-111.878861			0
12387	107087	MAIN ST @ 975 N	N MAIN ST	40.928684	-111.879054			0
12388	109222	MAIN ST @ 789 N	N MAIN ST	40.926377	-111.879008			0
12389	109223	MAIN ST @ 611 N	N MAIN ST	40.924591	-111.879056			0
12392	108012	640 W @ 2301 N	N 640 W	40.915079	-111.896831			0
12393	108013	640 W @ 2201 N	N 640 W	40.913503	-111.896851			0
12396	108021	PAGES LN @ 713 W	W PAGES LN	40.906569	-111.899228			0
12397	108022	PAGES LN @ 655 W	W PAGES LN	40.906565	-111.897514			0
12398	108023	PAGES LN @ 610 W	W PAGES LN	40.906564	-111.895914			0
12402	109108	200 W @ 1401 N	N 200 W	40.903551	-111.885649			0
12403	109109	200 W @ 1001 N	N 200 W	40.899783	-111.885673			0
12404	109110	200 W @ 923 N	N 200 W	40.898461	-111.885672			0
12405	109111	200 W @ 685 N	N 200 W	40.896431	-111.885666			0
12406	109112	200 W @ 553 N	N 200 W	40.896235	-111.885672			0
12409	109150	200 W @ 295 N	N 200 W	40.892006	-111.885705			0
12413	112065	ELAINE AVE @ 977 E	E ELAINE AVE	40.867723	-111.861002			0
12414	112067	900 E @ 1861 S	S 900 E	40.869628	-111.862577			0
12415	112068	900 E @ 1815 S	S 900 E	40.871007	-111.862593			0
12416	112069	MUELLER PARK RD @ 801 E	E MUELLER PARK RD	40.871264	-111.864625			0
12417	112040	DAVIS BLVD @ 1818 S	S DAVIS BLVD	40.870854	-111.867771			0
12418	109135	1500 S @ 411 W	W 1500 S	40.874672	-111.890827			0
12419	109136	1500 S @ 365 W	W 1500 S	40.874675	-111.889002			0
12420	109137	200 W @ 1098 S	S 200 W	40.877582	-111.886317			0
12421	109138	200 W @ 887 S	S 200 W	40.880711	-111.885586			0
12422	109227	200 W @ 467 S	S 200 W	40.884579	-111.885554			0
12423	109140	200 W @ 301 S	S 200 W	40.886462	-111.885546			0
12424	109141	200 W @ 101 S	S 200 W	40.888133	-111.885544			0
12425	109142	200 W @ 98 N	N 200 W	40.889591	-111.885541			0
12426	109143	200 W @ 290 N	N 200 W	40.892299	-111.885537			0
12427	109238	200 W @ 390 N	N 200 W	40.894336	-111.885554			0
12428	109145	200 W @ 540 N	N 200 W	40.895683	-111.885562			0
12429	109239	200 W @ 670 N	N 200 W	40.896331	-111.885544			0
12430	109148	200 W @ 1002 N	N 200 W	40.900045	-111.885552			0
12431	109149	200 W @ 1398 N	N 200 W	40.902973	-111.885541			0
12436	108002	PAGES LN @ 648 W	W PAGES LN	40.906685	-111.897545			0
12437	108003	PAGES LN @ 724 W	W PAGES LN	40.906691	-111.899724			0
12438	108004	PAGES LN @ 798 W	W PAGES LN	40.906709	-111.901861			0
12443	108010	640 W @ 2202 N	N 640 W	40.913886	-111.896697			0
12444	108011	640 W @ 2310 N	N 640 W	40.915117	-111.896713			0
12447	109151	200 W @ 25 N	N 200 W	40.889487	-111.885711			0
12448	109152	200 W @ 120 S	S 200 W	40.887959	-111.885721			0
12449	109153	200 W @ 302 S	S 200 W	40.886176	-111.885725			0
12450	109226	200 W @ 480 S	S 200 W	40.884482	-111.885729			0
12451	109244	200 W @ 746 S	S 200 W	40.881896	-111.885715			0
12452	109154	200 W @ 848 S	S 200 W	40.880474	-111.885725			0
12453	109155	200 W @ 1048 S	S 200 W	40.878264	-111.886121			0
12454	109156	300 W @ 1498 S	S 300 W	40.874871	-111.888365			0
12455	109157	1500 S @ 410 W	W 1500 S	40.874779	-111.891124			0
12458	111052	WILDCAT LN @ 1778 S	S WILDCAT LN	40.872671	-111.896437			0
12460	101080	MAIN ST @ 598 N (KAYSVILLE)	N MAIN ST	41.045047	-111.951045			0
12462	101082	MAIN ST @ 780 N (KAYSVILLE)	N MAIN ST	41.048847	-111.956124			0
12466	101086	FORT LN @ 970 S	S FORT LN	41.057477	-111.957586			0
12467	101089	GENTILE ST @ 223 E	E GENTILE ST	41.060191	-111.961531			0
12468	101091	GENTILE ST @ 51 E	E GENTILE ST	41.060233	-111.964381			0
12469	101092	MAIN ST @ 172 N	N MAIN ST	41.062696	-111.968367			0
12472	101095	MAIN ST @ 570 N	N MAIN ST	41.067709	-111.973335			0
12473	101097	MAIN ST @ 688 N (LAYTON)	N MAIN ST	41.070887	-111.976701			0
12475	101098	MAIN ST @ 1040 N	N MAIN ST	41.074881	-111.980931			0
12476	101099	MAIN ST @ 1130 N (LAYTON)	N MAIN ST	41.076805	-111.983418			0
12477	101100	MAIN ST @ 1380 N	N MAIN ST	41.080108	-111.988855			0
12478	101101	MAIN ST @ 1538 N	N MAIN ST	41.082084	-111.992116			0
12479	101102	MAIN ST @ 1580 N	N MAIN ST	41.083653	-111.994694			0
12481	101104	MAIN ST @ 1986 N (LAYTON)	N MAIN ST	41.088404	-112.000156			0
12483	633090	STATE ST @ 1299 S	S STATE ST	41.094551	-112.006271			0
12484	633091	STATE ST @ 1151 S (CLEARFIELD)	S STATE ST	41.096922	-112.008618			0
12485	109062	CENTER ST @ 1216 E	E CENTER ST	40.889911	-111.855443			0
12486	109064	CENTER ST @ 1298 E	E CENTER ST	40.890287	-111.853562			0
12487	109066	1300 E @ 180 S	S 1300 E	40.887581	-111.853464			0
12488	109067	1300 E @ 292 S	S 1300 E	40.885858	-111.853507			0
12489	109068	300 S @ 1205 E	E 300 S	40.885773	-111.856192			0
12494	109073	CANYON CREST DR @ 1200 S	S CANYON CREST DR	40.877257	-111.855251			0
12495	109074	CANYON CREST DR @ 1398 E	E CANYON CREST DR	40.875479	-111.855475			0
12496	109075	MILLBROOK DR @ 1185 E	E MILLBROOK DR	40.875836	-111.856921			0
12497	109076	MILLBROOK DR @ 1037 E	E MILLBROOK DR	40.876811	-111.859562			0
12498	109077	MILLBROOK DR @ 941 E	E MILLBROOK DR	40.877204	-111.862235			0
12499	109078	DAVIS BLVD @ 1015 S	S DAVIS BLVD	40.878604	-111.863041			0
12504	109052	500 S @ 535 E	E 500 S	40.884355	-111.869432			0
12510	112077	200 W @ 1960 S	S 200 W	40.869217	-111.885768			0
12511	112078	200 W @ 2180 S	S 200 W	40.866442	-111.885797			0
12512	112113	200 W @ 2382 S	S 200 W	40.863752	-111.885824			0
12513	112080	200 W @ 2598 S	S 200 W	40.862032	-111.885848			0
12514	628159	MAIN ST @ 2465 N	N MAIN ST	41.150621	-112.026192			0
12515	628160	MAIN ST @ 2331 N	N MAIN ST	41.148091	-112.026253			0
12516	628161	MAIN ST @ 2001 N	N MAIN ST	41.142448	-112.026194			0
12518	633105	MAIN ST @ 1299 N (SUNSET)	N MAIN ST	41.132192	-112.026215			0
12519	633106	MAIN ST @ 1115 N	N MAIN ST	41.129503	-112.026215			0
12520	633108	MAIN ST @ 649 N	N MAIN ST	41.122288	-112.026187			0
12522	633016	MAIN ST @ 291 N	N MAIN ST	41.117614	-112.026211			0
12527	633119	STATE ST @ 860 S	S STATE ST	41.101396	-112.013411			0
12529	633121	STATE ST @ 1148 S (CLEARFIELD)	S STATE ST	41.096911	-112.008994			0
12533	101050	MAIN ST @ 1969 N	N MAIN ST	41.088094	-112.000243			0
12534	101051	MAIN ST @ 1711 N	N MAIN ST	41.085605	-111.997711			0
12535	101052	MAIN ST @ 1591 N	N MAIN ST	41.083446	-111.994817			0
12537	101054	MAIN ST @ 1465 N	N MAIN ST	41.081005	-111.990767			0
12538	101119	MAIN ST @ 1255 N (LAYTON)	N MAIN ST	41.078387	-111.986435			0
12539	101057	MAIN ST @ 1125 N (LAYTON)	N MAIN ST	41.076604	-111.983523			0
12541	101058	MAIN ST @ 737 N (LAYTON)	N MAIN ST	41.071376	-111.977634			0
12543	101060	MAIN ST @ 515 N	N MAIN ST	41.067997	-111.974065			0
12544	101061	MAIN ST @ 301 N	N MAIN ST	41.064554	-111.970451			0
12545	101062	MAIN ST @ 145 N	N MAIN ST	41.062575	-111.968586			0
12546	101063	GENTILE ST @ 70 E	E GENTILE ST	41.060106	-111.964126			0
12547	101064	GENTILE ST @ 350 E (LAYTON)	E GENTILE ST	41.060052	-111.959109			0
12548	101066	FORT LN @ 180 S	S FORT LN	41.057308	-111.957788			0
12550	101121	FORT LN @ 410 S	S FORT LN	41.053743	-111.957826			0
12551	101069	MAIN ST @ 736 S	S MAIN ST	41.049586	-111.957311			0
12552	101071	MAIN ST @ 836 S	S MAIN ST	41.047447	-111.954837			0
12558	101076	MAIN ST @ 375 N	N MAIN ST	41.040897	-111.943683			0
12559	101122	MAIN ST @ 315 N	N MAIN ST	41.040102	-111.941142			0
12563	104038	MAIN ST @ 220 S	S MAIN ST	41.030803	-111.935785			0
12564	104039	MAIN ST @ 360 S (KAYSVILLE)	S MAIN ST	41.029487	-111.934276			0
12565	104040	MAIN ST @ 500 S	S MAIN ST	41.026637	-111.930919			0
12566	104041	MAIN ST @ 648 S	S MAIN ST	41.024081	-111.927961			0
12567	104042	MAIN ST @ 770 S	S MAIN ST	41.021582	-111.924977			0
12568	104061	MAIN ST @ 870 S	S MAIN ST	41.019863	-111.922871			0
12570	104044	MAIN ST @ 1180 S	S MAIN ST	41.015827	-111.917955			0
12571	104058	MAIN ST @ 1206 S	S MAIN ST	41.014498	-111.916327			0
12573	109113	MAIN ST @ 167 N	N MAIN ST	40.918761	-111.879113			0
12574	109114	MAIN ST @ 26 S	S MAIN ST	40.916911	-111.879089			0
12575	109115	MAIN ST @ 198 S	S MAIN ST	40.915405	-111.879119			0
12576	109116	MAIN ST @ 402 S (CENTERVILLE)	S MAIN ST	40.912826	-111.879132			0
12577	109230	MAIN ST @ 560 S	S MAIN ST	40.910936	-111.879138			0
12578	109117	MAIN ST @ 876 S (CENTERVILLE)	S MAIN ST	40.907929	-111.879127			0
12579	109119	MAIN ST @ 1050 N (CENTERVILLE)	N MAIN ST	40.906057	-111.879131			0
12580	109118	MAIN ST @ 1469 N (BOUNTIFUL)	N MAIN ST	40.904164	-111.879087			0
12581	109120	MAIN ST @ 1265 N	N MAIN ST	40.902431	-111.878951			0
12582	109121	MAIN ST @ 1101 N	N MAIN ST	40.900975	-111.879146			0
12583	109122	MAIN ST @ 935 N	N MAIN ST	40.898997	-111.879091			0
12584	109123	MAIN ST @ 801 N	N MAIN ST	40.897922	-111.879047			0
12585	109124	MAIN ST @ 523 N	N MAIN ST	40.895268	-111.879135			0
12586	109125	MAIN ST @ 301 N	N MAIN ST	40.892623	-111.880823			0
12587	109127	MAIN ST @ 298 S	S MAIN ST	40.886481	-111.880791			0
12588	109128	MAIN ST @ 498 S (BOUNTIFUL)	S MAIN ST	40.884421	-111.880824			0
12589	109129	MAIN ST @ 620 S	S MAIN ST	40.882142	-111.880796			0
12590	109130	MAIN ST @ 846 S	S MAIN ST	40.880533	-111.881084			0
12591	109131	MAIN ST @ 960 S	S MAIN ST	40.879442	-111.881985			0
12592	109132	MAIN ST @ 1240 S (BOUNTIFUL)	S MAIN ST	40.877295	-111.883721			0
12593	109133	MAIN ST @ 1398 S	S MAIN ST	40.876137	-111.884696			0
12595	112007	MAIN ST @ 1602 S	S MAIN ST	40.873251	-111.887048			0
12596	112008	MAIN ST @ 1702 S	S MAIN ST	40.872158	-111.887922			0
12597	112009	MAIN ST @ 1820 S	S MAIN ST	40.870793	-111.889025			0
12598	112010	MAIN ST @ 2008 S	S MAIN ST	40.869784	-111.889935			0
12599	112011	MAIN ST @ 2024 S (BOUNTIFUL)	S MAIN ST	40.868681	-111.890736			0
12600	112012	MAIN ST @ 2136 S	S MAIN ST	40.867765	-111.891515			0
12601	112013	500 W @ 2348 S	S 500 W	40.864727	-111.892344			0
12603	111073	US HWY 89 @ 425 N	N US HWY 89	40.849758	-111.905828			0
12608	104002	MOUNTAIN RD @ 24 S (FRUIT HEIGHTS)	S MOUNTAIN RD	41.034784	-111.904111			0
12609	104003	MOUNTAIN RD @ 178 S	S MOUNTAIN RD	41.032189	-111.902436			0
12610	104067	MOUNTAIN RD @ 498 S	S MOUNTAIN RD	41.027546	-111.901424			0
12611	118129	N ST @ 210 N	N N ST	40.774207	-111.864039			0
12612	118130	N ST @ 260 N	N N ST	40.775371	-111.864007			0
12613	118131	6TH AVE @ 841 E	E 6TH AVE	40.776277	-111.864373			0
12614	118132	6TH AVE @ 753 E	E 6TH AVE	40.776275	-111.866828			0
12615	118133	6TH AVE @ 703 E	E 6TH AVE	40.776276	-111.868385			0
12616	118134	6TH AVE @ 603 E	E 6TH AVE	40.776282	-111.871347			0
12617	118019	E ST @ 401 N	N E ST	40.778604	-111.877647			0
12618	118020	E ST @ 361 N	N E ST	40.777622	-111.877588			0
12619	118116	6TH AVE @ 426 E	E 6TH AVE	40.776181	-111.876521			0
12620	118117	6TH AVE @ 490 E	E 6TH AVE	40.776181	-111.874723			0
12621	118120	6TH AVE @ 760 E	E 6TH AVE	40.776156	-111.866572			0
12622	118118	6TH AVE @ 588 E	E 6TH AVE	40.776187	-111.871816			0
12623	118119	6TH AVE @ 698 E	E 6TH AVE	40.776163	-111.868694			0
12624	118121	M ST @ 233 N	N M ST	40.774837	-111.865646			0
12625	118122	M ST @ 201 N	N M ST	40.774065	-111.865627			0
12626	118123	M ST @ 151 N	N M ST	40.773034	-111.865632			0
12627	118124	M ST @ 101 N	N M ST	40.771878	-111.865639			0
12628	118125	M ST @ 51 N	N M ST	40.770739	-111.865669			0
12629	118141	SOUTH TEMPLE @ 908 E	E SOUTH TEMPLE	40.769296	-111.864808			0
12630	118142	SOUTH TEMPLE @ 972 E	E SOUTH TEMPLE	40.769285	-111.862966			0
12631	118143	SOUTH TEMPLE @ 1066 E	E SOUTH TEMPLE	40.769288	-111.860091			0
12632	118144	SOUTH TEMPLE @ 1176 E	E SOUTH TEMPLE	40.769286	-111.857111			0
12633	118145	SOUTH TEMPLE @ 1274 E	E SOUTH TEMPLE	40.769284	-111.854367			0
12634	118147	SOUTH TEMPLE @ 1251 E	E SOUTH TEMPLE	40.769412	-111.854897			0
12636	118148	SOUTH TEMPLE @ 1107 E	E SOUTH TEMPLE	40.769448	-111.859328			0
12637	118149	SOUTH TEMPLE @ 1025 E	E SOUTH TEMPLE	40.769438	-111.862077			0
12638	118126	N ST @ 40 N	N N ST	40.770341	-111.864037			0
12639	118127	N ST @ 90 N	N N ST	40.771487	-111.864033			0
12641	118135	6TH AVE @ 515 E	E 6TH AVE	40.776293	-111.874331			0
12642	118136	6TH AVE @ 403 E	E 6TH AVE	40.776276	-111.877311			0
12643	118079	E ST @ 336 N	N E ST	40.777191	-111.877528			0
12644	118080	E ST @ 390 N	N E ST	40.778343	-111.877498			0
12648	118177	SOUTH TEMPLE @ 370 E	E SOUTH TEMPLE	40.769279	-111.880063			0
12651	118023	3RD AVE @ 402 E	E 3RD AVE	40.772786	-111.877201			0
12652	118024	3RD AVE @ 488 E	E 3RD AVE	40.772799	-111.874757			0
12653	118025	3RD AVE @ 580 E	E 3RD AVE	40.772784	-111.871955			0
12654	118026	3RD AVE @ 686 E	E 3RD AVE	40.772791	-111.868879			0
12655	118179	3RD AVE @ 788 E	E 3RD AVE	40.772777	-111.865841			0
12656	118028	3RD AVE @ 848 E	E 3RD AVE	40.772782	-111.864388			0
12657	118029	3RD AVE @ 948 E	E 3RD AVE	40.772772	-111.861296			0
12658	118030	3RD AVE @ 1048 E	E 3RD AVE	40.772785	-111.858301			0
12659	118031	3RD AVE @ 1136 E	E 3RD AVE	40.772782	-111.855361			0
12660	118180	3RD AVE @ 1232 E	E 3RD AVE	40.772767	-111.852575			0
12662	127027	KOMAS DR @ 542 S	S KOMAS DR	40.756122	-111.830904			0
12663	127028	KOMAS DR @ 650 S	S KOMAS DR	40.755031	-111.829258			0
12665	127029	ARAPEEN DR @ 720 S	S ARAPEEN DR	40.753683	-111.826774			0
12666	127030	ARAPEEN DR @ 750 S	S ARAPEEN DR	40.752297	-111.826781			0
12668	111003	ORCHARD DR @ 85 N (N. SALT LAKE)	N ORCHARD DR	40.842914	-111.903963			0
12670	111005	ORCHARD DR @ 156 N	N ORCHARD DR	40.844709	-111.901765			0
12671	111006	ORCHARD DR @ 228 N	N ORCHARD DR	40.846485	-111.899569			0
12673	111009	ORCHARD DR @ 370 N (N. SALT LAKE)	N ORCHARD DR	40.848839	-111.897192			0
12675	111011	ORCHARD DR @ 3385 S	S ORCHARD DR	40.852546	-111.895922			0
12677	112102	ORCHARD DR @ 3009 S	S ORCHARD DR	40.856385	-111.891841			0
12679	112104	ORCHARD DR @ 2721 S	S ORCHARD DR	40.860038	-111.887154			0
12680	112105	200 W @ 2601 S	S 200 W	40.861381	-111.885672			0
12682	112107	ORCHARD DR @ 2461 S	S ORCHARD DR	40.863138	-111.880937			0
12683	112108	ORCHARD DR @ 2193 S	S ORCHARD DR	40.866435	-111.878844			0
12686	112086	ORCHARD DR @ 1785 S	S ORCHARD DR	40.871587	-111.876355			0
12687	109220	ORCHARD DR @ 1485 S	S ORCHARD DR	40.875071	-111.874819			0
12688	109211	ORCHARD DR @ 1085 S	S ORCHARD DR	40.878747	-111.873238			0
12689	109212	ORCHARD DR @ 815 S	S ORCHARD DR	40.880942	-111.872678			0
12690	109213	ORCHARD DR @ 655 S	S ORCHARD DR	40.882305	-111.872325			0
12691	109214	ORCHARD DR @ 505 S	S ORCHARD DR	40.884125	-111.872271			0
12693	109028	400 E @ 55 S	S 400 E	40.889375	-111.872278			0
12694	109022	400 E @ 56 S	S 400 E	40.889047	-111.872456			0
12697	109232	ORCHARD DR @ 530 S	S ORCHARD DR	40.883951	-111.872461			0
12698	109216	ORCHARD DR @ 650 S	S ORCHARD DR	40.882514	-111.872477			0
12699	109218	ORCHARD DR @ 1090 S	S ORCHARD DR	40.878491	-111.873523			0
12700	109221	ORCHARD DR @ 1470 S	S ORCHARD DR	40.875156	-111.874989			0
12701	112088	ORCHARD DR @ 1646 S	S ORCHARD DR	40.872736	-111.876061			0
12702	112089	ORCHARD DR @ 1812 S	S ORCHARD DR	40.870872	-111.876875			0
12703	109217	ORCHARD DR @ 900 S	S ORCHARD DR	40.880381	-111.873032			0
12706	112092	ORCHARD DR @ 2260 S	S ORCHARD DR	40.865228	-111.879761			0
12715	117197	300 W @ 870 N	N 300 W	40.788855	-111.900128			0
12716	117206	BECK ST @ 1000 N	N BECK ST	40.792051	-111.902015			0
12720	117078	US HWY 89 @ 15 S (N. SALT LAKE)	S US HWY 89	40.841496	-111.910192			0
12721	109029	400 E @ 296 N	N 400 E	40.892434	-111.872274			0
12722	109030	400 E @ 410 N	N 400 E	40.894527	-111.872282			0
12724	109032	400 E @ 770 N	N 400 E	40.897269	-111.872294			0
12726	109034	400 E @ 1030 N	N 400 E	40.899821	-111.872299			0
12728	109036	400 E @ 1340 N	N 400 E	40.903148	-111.872302			0
12729	109037	400 E @ 1440 N	N 400 E	40.904661	-111.872306			0
12730	109038	400 E @ 1490 N	N 400 E	40.906378	-111.872311			0
12732	109041	400 E @ 715 S	S 400 E	40.909466	-111.872294			0
12734	107057	200 E @ 551 S	S 200 E	40.970869	-111.883223			0
12735	107058	200 E @ 461 S	S 200 E	40.972763	-111.883195			0
12736	107059	200 E @ 355 S	S 200 E	40.974379	-111.883169			0
12737	107060	200 E @ 221 S	S 200 E	40.976012	-111.883202			0
12738	107061	200 E @ 185 S	S 200 E	40.977513	-111.883191			0
12739	107062	200 E @ 111 S	S 200 E	40.978641	-111.883303			0
12740	105006	MAIN ST @ 110 N	N MAIN ST	40.982364	-111.887449			0
12742	105008	MAIN ST @ 290 N	N MAIN ST	40.985221	-111.887423			0
12744	105010	MAIN ST @ 498 N	N MAIN ST	40.988477	-111.887427			0
12745	105011	600 N @ 108 W	W 600 N	40.990285	-111.889734			0
12746	104021	MAIN ST @ 680 N	N MAIN ST	40.991869	-111.893755			0
12747	104022	MAIN ST @ 904 N	N MAIN ST	40.995437	-111.896343			0
12748	104023	MAIN ST @ 1060 N	N MAIN ST	40.998376	-111.898217			0
12754	104014	MAIN ST @ 1217 N	N MAIN ST	41.000447	-111.900191			0
12755	104015	MAIN ST @ 1029 N	N MAIN ST	40.998195	-111.898252			0
12756	107010	200 E @ 1110 S	S 200 E	40.962339	-111.883409			0
12757	107011	200 E @ 1270 S	S 200 E	40.959726	-111.883401			0
12758	107012	200 E @ 1372 S	S 200 E	40.958058	-111.883387			0
12759	107013	200 E @ 1478 S (FARMINGT0N)	S 200 E	40.955962	-111.883418			0
12761	107014	MAIN ST @ 2155 N (CENTERVILLE)	N MAIN ST	40.950191	-111.882932			0
12763	107016	MAIN ST @ 1951 N	N MAIN ST	40.946206	-111.881469			0
12764	107017	MAIN ST @ 1821 N	N MAIN ST	40.943763	-111.880691			0
12765	107018	MAIN ST @ 1705 N	N MAIN ST	40.942332	-111.880337			0
12767	107021	MAIN ST @ 1455 N	N MAIN ST	40.937295	-111.879275			0
12769	107023	MAIN ST @ 1301 N	N MAIN ST	40.933481	-111.879027			0
12770	107024	MAIN ST @ 1201 N (CENTERVILLE)	N MAIN ST	40.932003	-111.879039			0
12773	107027	CHASE LN @ 390 E	E CHASE LN	40.929067	-111.874384			0
12775	109233	400 E @ 701 N	N 400 E	40.925755	-111.872666			0
12776	109002	400 E @ 585 N	N 400 E	40.923892	-111.872351			0
12777	109004	400 E @ 255 N	N 400 E	40.919597	-111.872384			0
12779	109006	400 E @ 90 S	S 400 E	40.916391	-111.872428			0
12781	109008	400 E @ 390 S	S 400 E	40.913209	-111.872451			0
12783	109010	400 E @ 710 S	S 400 E	40.909425	-111.872482			0
12784	109011	400 E @ 910 S	S 400 E	40.907294	-111.872471			0
12785	109012	400 E @ 1565 N	N 400 E	40.905951	-111.872481			0
12786	109013	400 E @ 1405 N	N 400 E	40.904401	-111.872487			0
12787	109014	400 E @ 1305 N	N 400 E	40.902877	-111.872489			0
12789	109016	400 E @ 1057 N	N 400 E	40.899851	-111.872488			0
12791	109018	400 E @ 675 N	N 400 E	40.897051	-111.872478			0
12794	109021	400 E @ 155 N	N 400 E	40.891271	-111.872471			0
12795	112093	ORCHARD DR @ 2550 S	S ORCHARD DR	40.862459	-111.882103			0
12797	112039	ORCHARD DR @ 3010 S	S ORCHARD DR	40.856503	-111.891989			0
12798	111034	ORCHARD DR @ 3110 S	S ORCHARD DR	40.855519	-111.893067			0
12799	111035	ORCHARD DR @ 3190 S	S ORCHARD DR	40.854491	-111.894231			0
12800	104016	MAIN ST @ 903 N	N MAIN ST	40.995434	-111.896488			0
12802	104018	MAIN ST @ 675 N	N MAIN ST	40.990979	-111.893411			0
12804	105001	MAIN ST @ 479 N	N MAIN ST	40.988385	-111.887589			0
12806	105003	MAIN ST @ 305 N	N MAIN ST	40.985545	-111.887616			0
12808	105005	MAIN ST @ 109 N	N MAIN ST	40.982292	-111.887611			0
12810	107003	200 E @ 190 S (FARMINGTON)	S 200 E	40.977309	-111.883334			0
12811	107004	200 E @ 350 S	S 200 E	40.974438	-111.883367			0
12812	107005	200 E @ 498 S	S 200 E	40.972525	-111.883375			0
12813	107006	200 E @ 548 S	S 200 E	40.971163	-111.883388			0
12814	107007	200 E @ 690 S	S 200 E	40.969274	-111.883432			0
12815	107008	200 E @ 832 S	S 200 E	40.966746	-111.883461			0
12817	109043	400 E @ 551 S	S 400 E	40.911042	-111.872284			0
12819	109045	400 E @ 105 S	S 400 E	40.916109	-111.872224			0
12820	109046	400 E @ 120 N	N 400 E	40.918378	-111.872208			0
12821	109047	400 E @ 210 N	N 400 E	40.919609	-111.872187			0
12822	109048	400 E @ 390 N	N 400 E	40.921151	-111.872176			0
12823	109049	400 E @ 620 N	N 400 E	40.924137	-111.872236			0
12824	109050	400 E @ 738 N	N 400 E	40.926162	-111.872674			0
12825	107028	400 E @ 990 N	N 400 E	40.928961	-111.873989			0
12826	107029	CHASE LN @ 230 E	E CHASE LN	40.929161	-111.875811			0
12827	107030	CHASE LN @ 30 E (CENTERVILLE)	E CHASE LN	40.929151	-111.878624			0
12829	107031	MAIN ST @ 1198 N (CENTERVILLE)	N MAIN ST	40.931891	-111.878871			0
12830	107032	MAIN ST @ 1300 N	N MAIN ST	40.933354	-111.878853			0
12831	107040	MAIN ST @ 1390 N	N MAIN ST	40.935638	-111.878873			0
12832	107089	MAIN ST @ 1440 N	N MAIN ST	40.937132	-111.879009			0
12834	107043	MAIN ST @ 1590 N	N MAIN ST	40.940314	-111.879734			0
12835	107044	MAIN ST @ 1690 N	N MAIN ST	40.941977	-111.880049			0
12836	107045	MAIN ST @ 1806 N	N MAIN ST	40.943533	-111.880434			0
12837	107046	MAIN ST @ 1970 N	N MAIN ST	40.946235	-111.881304			0
12839	107048	MAIN ST @ 2212 N	N MAIN ST	40.950604	-111.882912			0
12840	107050	200 E @ 1465 S	S 200 E	40.956178	-111.883236			0
12841	107051	200 E @ 1305 S	S 200 E	40.958647	-111.883262			0
12842	107052	200 E @ 1201 S	S 200 E	40.960194	-111.883251			0
12844	107054	200 E @ 911 S	S 200 E	40.965581	-111.883254			0
12845	107055	200 E @ 811 S	S 200 E	40.967244	-111.883283			0
12846	107056	200 E @ 681 S	S 200 E	40.968861	-111.883252			0
12847	111036	ORCHARD DR @ 3422 S	S ORCHARD DR	40.851921	-111.896217			0
12851	111040	ORCHARD DR @ 3998 S	S ORCHARD DR	40.846517	-111.899751			0
12852	111041	ORCHARD DR @ 4096 S	S ORCHARD DR	40.844681	-111.902045			0
12853	111042	ORCHARD DR @ 98 N	N ORCHARD DR	40.843631	-111.903325			0
12854	111043	ORCHARD DR @ 5 N (N. SALT LAKE)	N ORCHARD DR	40.842031	-111.905343			0
12855	111044	CENTER ST @ 165 E	E CENTER ST	40.841869	-111.907753			0
12856	111081	CENTER ST @ 80 E	E CENTER ST	40.841876	-111.909013			0
12857	111078	US HWY 89 @ 70 S (N. SALT LAKE)	S US HWY 89	40.839395	-111.911638			0
12858	111079	US HWY 89 @ 270 S (N. SALT LAKE)	S US HWY 89	40.836598	-111.913191			0
12863	117207	BECK ST @ 915 N	N BECK ST	40.789156	-111.900698			0
12866	633137	ANTELOPE DR @ 2190 W (LAYTON)	W ANTELOPE DR	41.089263	-112.006063			0
12867	633138	ANTELOPE DR @ 761 E (CLEARFIELD)	E ANTELOPE DR	41.089206	-112.011809			0
12868	633078	ANTELOPE DR @ 181 W	W ANTELOPE DR	41.089332	-112.022837			0
12869	633079	ANTELOPE DR @ 50 W	W ANTELOPE DR	41.089333	-112.027356			0
12872	633140	ANTELOPE DR @ 600 W	W ANTELOPE DR	41.089285	-112.037402			0
12873	632009	ANTELOPE DR @ 1005 W	W ANTELOPE DR	41.089273	-112.045909			0
12874	632010	ANTELOPE DR @ 1136 W	W ANTELOPE DR	41.089191	-112.048457			0
12875	632011	ANTELOPE DR @ 1326 W	W ANTELOPE DR	41.089188	-112.051871			0
12880	632016	2000 W @ 917 S	S 2000 W	41.099519	-112.064513			0
12881	632017	2000 W @ 699 S	S 2000 W	41.105327	-112.064456			0
12882	632018	2000 W @ 145 S	S 2000 W	41.111691	-112.064467			0
12900	632030	2000 W @ 150 S	S 2000 W	41.111674	-112.064618			0
12901	632031	2000 W @ 790 S	S 2000 W	41.102203	-112.064721			0
12902	632032	2000 W @ 1110 S	S 2000 W	41.098495	-112.064713			0
12903	632042	2000 W @ 1170 S	S 2000 W	41.097051	-112.064721			0
12906	632035	ANTELOPE DR @ 1711 W	W ANTELOPE DR	41.088956	-112.059031			0
12909	632038	ANTELOPE DR @ 1101 W	W ANTELOPE DR	41.088961	-112.048463			0
12910	632044	ANTELOPE DR @ 955 W	W ANTELOPE DR	41.089045	-112.043941			0
12912	632046	ANTELOPE DR @ 435 W	W ANTELOPE DR	41.089128	-112.034018			0
12913	633081	ANTELOPE DR @ 301 W	W ANTELOPE DR	41.089112	-112.030211			0
12914	633082	ANTELOPE DR @ 15 W	W ANTELOPE DR	41.089098	-112.027013			0
12915	633083	ANTELOPE DR @ 150 E	E ANTELOPE DR	41.089102	-112.023334			0
12917	633143	ANTELOPE DR @ 2191 W	W ANTELOPE DR	41.089034	-112.006386			0
12925	634001	ANTELOPE DR @ 1159 W	W ANTELOPE DR	41.089064	-111.986707			0
12926	634035	ANTELOPE DR @ 1055 W	W ANTELOPE DR	41.089128	-111.984592			0
12933	101112	HILL FIELD RD @ 1415 N	N HILL FIELD RD	41.080152	-111.973632			0
12934	101021	HILL FIELD RD @ 1398 N	N HILL FIELD RD	41.079992	-111.973369			0
12943	634008	ANTELOPE DR @ 1100 W	W ANTELOPE DR	41.089282	-111.985685			0
12945	126612	FOOTHILL DR @ 765 S	S FOOTHILL DR	40.752648	-111.831612			0
12946	138029	3300 S @ 2710 E	E 3300 S	40.699748	-111.814387			0
12947	138030	3300 S @ 2828 E	E 3300 S	40.699741	-111.812075			0
12948	138031	3300 S @ 2930 E	E 3300 S	40.699738	-111.809765			0
12949	138032	3300 S @ 3008 E	E 3300 S	40.699724	-111.807846			0
12950	138135	3300 S @ 3128 E	E 3300 S	40.699725	-111.804981			0
12951	138136	3300 S @ 3174 E	E 3300 S	40.699731	-111.803881			0
12952	807002	STATE ST @ 660 N	N STATE ST	40.350117	-111.729304			0
12953	127002	FOOTHILL DR @ 700 S	S FOOTHILL DR	40.754651	-111.833559			0
12954	127139	2100 E @ 2001 S	S 2100 E	40.727497	-111.830744			0
12955	127140	2100 E @ 1897 S	S 2100 E	40.729025	-111.830737			0
12956	127141	2100 E @ 1805 S	S 2100 E	40.731065	-111.830723			0
12957	127142	2100 E @ 1703 S	S 2100 E	40.733381	-111.830719			0
12958	127143	2100 E @ 1563 S	S 2100 E	40.735547	-111.830718			0
12988	117013	WEST TEMPLE @ 75 N	N WEST TEMPLE	40.770998	-111.894082			0
13003	127125	MARIO CAPECCHI DR @ 480 S	S MARIO CAPECCHI DR	40.759922	-111.834941			0
13004	127144	2100 E @ 1493 S	S 2100 E	40.737124	-111.830698			0
13005	127145	2100 E @ 1385 S	S 2100 E	40.739716	-111.830713			0
13006	127224	2100 E @ 1289 S	S 2100 E	40.7421	-111.830682			0
13007	127225	2100 E @ 1135 S	S 2100 E	40.744424	-111.830605			0
13008	127111	FOOTHILL DR @ 911 S	S FOOTHILL DR	40.749138	-111.830439			0
13009	127127	FOOTHILL DR @ 585 S	S FOOTHILL DR	40.755656	-111.833947			0
13010	127128	MARIO CAPECCHI DR @ 541 S	S MARIO CAPECCHI DR	40.758448	-111.834827			0
13011	127129	MARIO CAPECCHI DR @ 495 S	S MARIO CAPECCHI DR	40.75992	-111.834617			0
13014	127117	SOUTH CAMPUS DR @ 1525 E	E SOUTH CAMPUS DR	40.760515	-111.846792			0
13027	117232	WEST TEMPLE @ 30 N	N WEST TEMPLE	40.769901	-111.893842			0
13029	127074	FOOTHILL DR @ 930 S	S FOOTHILL DR	40.748896	-111.830764			0
13030	127085	FOOTHILL DR @ 992 S	S FOOTHILL DR	40.747541	-111.830757			0
13031	127226	2100 E @ 1150 S	S 2100 E	40.743944	-111.83082			0
13032	127146	2100 E @ 1326 S	S 2100 E	40.741239	-111.830857			0
13033	127147	2100 E @ 1388 S	S 2100 E	40.739731	-111.830863			0
13034	127148	2100 E @ 1492 S	S 2100 E	40.737209	-111.83085			0
13035	127149	2100 E @ 1558 S	S 2100 E	40.735813	-111.830869			0
13036	127150	2100 E @ 1710 S	S 2100 E	40.733247	-111.830864			0
13037	127151	2100 E @ 1816 S	S 2100 E	40.730865	-111.830869			0
13038	127152	2100 E @ 1894 S	S 2100 E	40.729319	-111.830883			0
13039	127153	2100 E @ 1954 S	S 2100 E	40.727713	-111.83089			0
13063	127088	FOOTHILL DR @ 1350 S	S FOOTHILL DR	40.740563	-111.826572			0
13064	127091	FOOTHILL DR @ 1720 S	S FOOTHILL DR	40.733161	-111.820167			0
13066	127093	FOOTHILL DR @ 2050 S	S FOOTHILL DR	40.726647	-111.815593			0
13067	127095	FOOTHILL DR @ 2200 S	S FOOTHILL DR	40.723886	-111.813767			0
13068	127097	FOOTHILL DR @ 2278 S	S FOOTHILL DR	40.721905	-111.812322			0
13081	127099	FOOTHILL DR @ 2295 S	S FOOTHILL DR	40.721602	-111.811741			0
13082	127102	FOOTHILL DR @ 2015 S	S FOOTHILL DR	40.726827	-111.815408			0
13083	127103	FOOTHILL DR @ 1925 S	S FOOTHILL DR	40.728462	-111.816485			0
13084	127104	FOOTHILL DR @ 1825 S	S FOOTHILL DR	40.731095	-111.818246			0
13085	127105	FOOTHILL DR @ 1707 S	S FOOTHILL DR	40.733246	-111.819927			0
13091	126509	STATE ST @ 324 S	S STATE ST	40.762043	-111.888444			0
13092	127018	CHIPETA WAY @ 575 S	S CHIPETA WAY	40.756841	-111.824524			0
13093	127023	WAKARA WAY @ 420 S	S WAKARA WAY	40.759521	-111.828726			0
13094	127024	WAKARA WAY @ 520 S	S WAKARA WAY	40.757651	-111.830588			0
13095	126512	STATE ST @ 255 S	S STATE ST	40.763549	-111.888144			0
13096	118139	SOUTH TEMPLE @ 702 E	E SOUTH TEMPLE	40.769281	-111.87048			0
13100	118159	NORTH CAMPUS DR @ 1745 E	E NORTH CAMPUS DR	40.772482	-111.842451			0
13101	127037	WAKARA WAY @ 411 S	S WAKARA WAY	40.761208	-111.826774			0
13102	127038	CHIPETA WAY @ 450 S	S CHIPETA WAY	40.760283	-111.825519			0
13103	127019	CHIPETA WAY @ 502 S	S CHIPETA WAY	40.759034	-111.824314			0
13104	127040	CHIPETA WAY @ 580 S	S CHIPETA WAY	40.756785	-111.824914			0
13105	125404	200 S @ 15 W	W 200 S	40.76487	-111.891492			0
13106	126617	100 S @ 220 E	E 100 S	40.767071	-111.884816			0
13107	126385	100 S @ 420 E	E 100 S	40.767081	-111.879032			0
13108	126386	100 S @ 498 E	E 100 S	40.767071	-111.877205			0
13109	126537	100 S @ 598 E	E 100 S	40.767099	-111.874205			0
13110	126388	100 S @ 690 E	E 100 S	40.767107	-111.871849			0
13111	126389	100 S @ 790 E	E 100 S	40.767107	-111.868726			0
13112	126542	100 S @ 1110 E	E 100 S	40.767109	-111.859172			0
13113	126393	100 S @ 1198 E	E 100 S	40.767111	-111.857061			0
13116	126562	1300 E @ 794 S	S 1300 E	40.752178	-111.854009			0
13117	126301	900 S @ 1402 E	E 900 S	40.749666	-111.851083			0
13118	126302	900 S @ 1524 E	E 900 S	40.749735	-111.847511			0
13119	126303	900 S @ 1578 E	E 900 S	40.749746	-111.845748			0
13120	126304	900 S @ 1678 E	E 900 S	40.749741	-111.842808			0
13121	126305	900 S @ 1743 E	E 900 S	40.749752	-111.841101			0
13122	127041	900 S @ 1816 E	E 900 S	40.749752	-111.838891			0
13123	127043	1900 E @ 986 S	S 1900 E	40.747959	-111.836584			0
13124	127044	1900 E @ 1058 S	S 1900 E	40.746176	-111.83658			0
13125	127045	1900 E @ 1150 S	S 1900 E	40.743498	-111.836584			0
13126	127046	1900 E @ 1218 S	S 1900 E	40.742199	-111.836582			0
13146	127089	FOOTHILL DR @ 1458 S	S FOOTHILL DR	40.738041	-111.824361			0
13147	127090	FOOTHILL DR @ 1520 S	S FOOTHILL DR	40.736546	-111.823082			0
13148	127096	FOOTHILL DR @ 2240 S	S FOOTHILL DR	40.722871	-111.813026			0
13149	127098	FOOTHILL DR @ 2330 S	S FOOTHILL DR	40.720889	-111.811571			0
13166	127100	FOOTHILL DR @ 2235 S	S FOOTHILL DR	40.723231	-111.813021			0
13175	126555	UNIVERSITY ST @ 225 S	S UNIVERSITY ST	40.764248	-111.852268			0
13179	118155	SOUTH TEMPLE @ 347 E	E SOUTH TEMPLE	40.769426	-111.880919			0
13182	118003	STATE ST @ 41 N	N STATE ST	40.770391	-111.888415			0
13183	127106	FOOTHILL DR @ 1527 S	S FOOTHILL DR	40.736765	-111.822948			0
13184	127107	FOOTHILL DR @ 1445 S	S FOOTHILL DR	40.738358	-111.824329			0
13185	127109	FOOTHILL DR @ 1187 S	S FOOTHILL DR	40.742954	-111.828265			0
13186	127007	SUNNYSIDE AVE @ 2134 E	E SUNNYSIDE AVE	40.750681	-111.829702			0
13187	127016	ARAPEEN DR @ 729 S	S ARAPEEN DR	40.753432	-111.826551			0
13188	127017	ARAPEEN DR @ 675 S	S ARAPEEN DR	40.755277	-111.826581			0
13189	127039	CHIPETA WAY @ 501 S	S CHIPETA WAY	40.759351	-111.824292			0
13190	127020	CHIPETA WAY @ 401 S	S CHIPETA WAY	40.760801	-111.825719			0
13191	127021	WAKARA WAY @ 360 S	S WAKARA WAY	40.761283	-111.827006			0
13192	126514	STATE ST @ 55 S	S STATE ST	40.768208	-111.888089			0
13198	127034	WAKARA WAY @ 541 S	S WAKARA WAY	40.757477	-111.830409			0
13199	127035	WAKARA WAY @ 419 S	S WAKARA WAY	40.759315	-111.828551			0
13201	127110	FOOTHILL DR @ 975 S	S FOOTHILL DR	40.747807	-111.830456			0
13202	127086	FOOTHILL DR @ 1090 S	S FOOTHILL DR	40.743868	-111.829401			0
13203	127087	FOOTHILL DR @ 1250 S	S FOOTHILL DR	40.742402	-111.828153			0
13205	633155	ANTELOPE DR @ 1991 W	W ANTELOPE DR	41.089047	-112.003426			0
13207	116027	2200 W @ 735 N	N 2200 W	40.785488	-111.953661			0
13209	117028	700 N @ 1785 W	W 700 N	40.784651	-111.941784			0
13214	116022	2200 W @ 830 N	N 2200 W	40.787718	-111.953434			0
13215	116053	2200 W @ 1822 N	N 2200 W	40.808104	-111.953451			0
13219	137282	1700 E @ 2689 S	S 1700 E	40.713139	-111.842047			0
13226	126579	1300 E @ 2260 S	S 1300 E	40.722361	-111.853813			0
13235	127073	1900 E @ 1295 S	S 1900 E	40.742066	-111.836468			0
13236	127237	1900 E @ 1119 S	S 1900 E	40.744478	-111.836467			0
13237	127075	1900 E @ 1061 S	S 1900 E	40.745943	-111.836474			0
13238	127076	1900 E @ 991 S	S 1900 E	40.747654	-111.836469			0
13239	127078	900 S @ 1823 E	E 900 S	40.749862	-111.838485			0
13240	126306	900 S @ 1757 E	E 900 S	40.749837	-111.840761			0
13241	126307	900 S @ 1681 E	E 900 S	40.749859	-111.842312			0
13242	126308	900 S @ 1581 E	E 900 S	40.749855	-111.845163			0
13243	126309	900 S @ 1477 E	E 900 S	40.749856	-111.848504			0
13244	126310	900 S @ 1401 E	E 900 S	40.749778	-111.850968			0
13247	126046	1300 E @ 525 S	S 1300 E	40.757785	-111.853709			0
13248	126395	100 S @ 1289 E	E 100 S	40.767256	-111.854325			0
13249	126396	100 S @ 1201 E	E 100 S	40.767251	-111.856409			0
13250	126052	100 S @ 1105 E	E 100 S	40.767279	-111.859317			0
13251	126055	100 S @ 785 E	E 100 S	40.767304	-111.868757			0
13252	126056	100 S @ 705 E	E 100 S	40.767312	-111.870721			0
13253	126402	100 S @ 601 E	E 100 S	40.767277	-111.873618			0
13254	126058	100 S @ 505 E	E 100 S	40.767266	-111.876463			0
13257	125407	200 S @ 20 W	W 200 S	40.765111	-111.892097			0
13259	126565	1300 E @ 1078 S	S 1300 E	40.745875	-111.853964			0
13262	126568	1300 E @ 1338 S	S 1300 E	40.740866	-111.853936			0
13263	126569	1300 E @ 1418 S	S 1300 E	40.739154	-111.853897			0
13265	126571	1300 E @ 1560 S	S 1300 E	40.735765	-111.853871			0
13266	126572	1300 E @ 1720 S	S 1300 E	40.733005	-111.853896			0
13267	126573	1300 E @ 1770 S	S 1300 E	40.731725	-111.853901			0
13268	126574	1300 E @ 1820 S	S 1300 E	40.730564	-111.853945			0
13269	126575	1300 E @ 1888 S	S 1300 E	40.729277	-111.853988			0
13270	126576	1300 E @ 1960 S	S 1300 E	40.727618	-111.853979			0
13271	126578	1300 E @ 2190 S	S 1300 E	40.724003	-111.853901			0
13272	126580	1300 E @ 2466 S	S 1300 E	40.718031	-111.853822			0
13279	137265	1700 E @ 2698 S	S 1700 E	40.713099	-111.842171			0
13287	137299	3300 S @ 1585 E	E 3300 S	40.700009	-111.846364			0
13288	137300	3300 S @ 1385 E	E 3300 S	40.700015	-111.851345			0
13292	137104	RICHMOND ST @ 2904 S	S RICHMOND ST	40.70803	-111.85553			0
13293	137105	RICHMOND ST @ 3010 S	S RICHMOND ST	40.705583	-111.855473			0
13294	137106	1300 E @ 3128 S	S 1300 E	40.703002	-111.855231			0
13295	137111	1300 E @ 3428 S	S 1300 E	40.69714	-111.854139			0
13296	137112	1300 E @ 3500 S	S 1300 E	40.695201	-111.854157			0
13297	137113	1300 E @ 3588 S	S 1300 E	40.693304	-111.854189			0
13298	137114	1300 E @ 3640 S	S 1300 E	40.692141	-111.854176			0
13300	137116	1300 E @ 3758 S	S 1300 E	40.689562	-111.854218			0
13301	137117	1300 E @ 3830 S	S 1300 E	40.688266	-111.854222			0
13302	137119	1300 E @ 4010 S	S 1300 E	40.684627	-111.854199			0
13303	137120	1300 E @ 4084 S	S 1300 E	40.682958	-111.854198			0
13304	137121	1300 E @ 4152 S	S 1300 E	40.681113	-111.854228			0
13305	137122	1300 E @ 4240 S	S 1300 E	40.679599	-111.854205			0
13306	137124	1300 E @ 4400 S	S 1300 E	40.676653	-111.854233			0
13307	137126	1300 E @ 4550 S	S 1300 E	40.672738	-111.854272			0
13308	137127	1300 E @ 4618 S	S 1300 E	40.670713	-111.85428			0
13309	137128	1300 E @ 4650 S	S 1300 E	40.669329	-111.854296			0
13310	137129	1300 E @ 4730 S	S 1300 E	40.666838	-111.854447			0
13311	137130	1300 E @ 4790 S	S 1300 E	40.665395	-111.854517			0
13312	137131	1300 E @ 4850 S	S 1300 E	40.664195	-111.854528			0
13313	154120	1300 E @ 4940 S	S 1300 E	40.662084	-111.854549			0
13315	154122	1300 E @ 5158 S	S 1300 E	40.657718	-111.854603			0
13316	154123	1300 E @ 5250 S	S 1300 E	40.655001	-111.854617			0
13317	154124	1300 E @ 5354 S	S 1300 E	40.654102	-111.854629			0
13318	154125	1300 E @ 5460 S	S 1300 E	40.65206	-111.854633			0
13319	154126	1300 E @ 5570 S	S 1300 E	40.650279	-111.854648			0
13320	154128	1300 E @ 5780 S	S 1300 E	40.646338	-111.854676			0
13321	154129	1300 E @ 5878 S	S 1300 E	40.644547	-111.854677			0
13322	154130	1300 E @ 5960 S	S 1300 E	40.643083	-111.854698			0
13323	154132	1300 E @ 6120 S	S 1300 E	40.639849	-111.854723			0
13324	154133	1300 E @ 6198 S	S 1300 E	40.638632	-111.854734			0
13325	154134	1300 E @ 6330 S	S 1300 E	40.636433	-111.854759			0
13326	154135	1300 E @ 6440 S	S 1300 E	40.634239	-111.854803			0
13327	154136	1300 E @ 6538 S	S 1300 E	40.632338	-111.85482			0
13328	154138	1300 E @ 6808 S	S 1300 E	40.627756	-111.854863			0
13329	154263	FORT UNION BLVD @ 1285 E	E FORT UNION BLVD	40.626246	-111.855482			0
13330	154264	FORT UNION BLVD @ 1201 E	E FORT UNION BLVD	40.625911	-111.858143			0
13331	154265	FORT UNION BLVD @ 985 E	E FORT UNION BLVD	40.623062	-111.863079			0
13332	137099	1300 E @ 2705 S	S 1300 E	40.712465	-111.853279			0
13333	101023	GORDON AVE @ 222 W	W GORDON AVE	41.074635	-111.970055			0
13334	101024	GORDON AVE @ 54 W	W GORDON AVE	41.074569	-111.966888			0
13335	101025	GORDON AVE @ 58 E	E GORDON AVE	41.074557	-111.965261			0
13336	101026	GORDON AVE @ 336 E	E GORDON AVE	41.074526	-111.960751			0
13337	101044	GORDON AVE @ 402 E	E GORDON AVE	41.074492	-111.957751			0
13338	101027	GORDON AVE @ 570 E	E GORDON AVE	41.074472	-111.954485			0
13339	101029	FAIRFIELD RD @ 915 N	N FAIRFIELD RD	41.073115	-111.950307			0
13340	101030	FAIRFIELD RD @ 735 N	N FAIRFIELD RD	41.070587	-111.950322			0
13341	101031	FAIRFIELD RD @ 525 N	N FAIRFIELD RD	41.067556	-111.950296			0
13342	101032	FAIRFIELD RD @ 325 N	N FAIRFIELD RD	41.065568	-111.948851			0
13343	101038	FAIRFIELD RD @ 221 N	N FAIRFIELD RD	41.063365	-111.946824			0
13344	101034	FAIRFIELD RD @ 70 S	S FAIRFIELD RD	41.060599	-111.944891			0
13345	101035	FAIRFIELD RD @ 150 S	S FAIRFIELD RD	41.058423	-111.943736			0
13346	101123	FAIRFIELD RD @ 330 S	S FAIRFIELD RD	41.056208	-111.942582			0
13347	101124	FAIRFIELD RD @ 450 S	S FAIRFIELD RD	41.053967	-111.941224			0
13348	102011	FAIRFIELD RD @ 1099 N	N FAIRFIELD RD	41.052133	-111.939868			0
13349	102012	FAIRFIELD RD @ 951 N	N FAIRFIELD RD	41.049846	-111.939045			0
13350	102013	100 E @ 579 N	N 100 E	41.044716	-111.937619			0
13351	102014	100 E @ 525 N	N 100 E	41.043208	-111.937006			0
13352	102016	CRESTWOOD DR @ 160 E	E CRESTWOOD DR	41.041017	-111.934308			0
13353	102017	CRESTWOOD RD @ 270 E	E CRESTWOOD RD	41.041735	-111.932258			0
13354	102018	CRESTWOOD DR @ 348 E	E CRESTWOOD DR	41.042487	-111.930119			0
13355	102019	CRESTWOOD DR @ 400 E	E CRESTWOOD DR	41.042907	-111.928928			0
13356	102021	500 E @ 375 N	N 500 E	41.042349	-111.926731			0
13357	102022	500 E @ 339 N	N 500 E	41.040514	-111.927233			0
13358	102023	500 E @ 201 N	N 500 E	41.038277	-111.927264			0
13360	104069	500 E @ 70 S	S 500 E	41.033582	-111.927325			0
13361	104070	500 E @ 180 S (KAYSVILLE - DATC)	S 500 E	41.031855	-111.927333			0
13362	104071	500 E @ 350 S (KAYSVILLE - DATC)	S 500 E	41.028641	-111.927349			0
13365	102035	FAIRFIELD RD @ 950 N	N FAIRFIELD RD	41.049787	-111.938819			0
13366	102063	FAIRFIELD RD @ 1116 N	N FAIRFIELD RD	41.052798	-111.940078			0
13367	101125	FAIRFIELD RD @ 1216 N	N FAIRFIELD RD	41.054441	-111.941357			0
13368	101126	FAIRFIELD RD @ 319 S	S FAIRFIELD RD	41.056527	-111.942549			0
13369	101127	FAIRFIELD RD @ 125 S	S FAIRFIELD RD	41.059003	-111.943819			0
13370	101037	FAIRFIELD RD @ 55 S	S FAIRFIELD RD	41.060808	-111.944772			0
13371	101033	FAIRFIELD RD @ 240 N	N FAIRFIELD RD	41.063551	-111.946749			0
13372	101039	FAIRFIELD RD @ 340 N	N FAIRFIELD RD	41.065648	-111.948673			0
13374	101041	FAIRFIELD RD @ 748 N	N FAIRFIELD RD	41.070861	-111.950123			0
13376	101043	GORDON AVE @ 409 E	E GORDON AVE	41.074686	-111.957182			0
13377	101016	GORDON AVE @ 289 E	E GORDON AVE	41.074723	-111.961671			0
13378	101017	GORDON AVE @ 75 E	E GORDON AVE	41.074746	-111.964363			0
13379	101018	GORDON AVE @ 40 W	W GORDON AVE	41.074762	-111.966594			0
13383	154285	6600 S @ 950 E	E 6600 S	40.631406	-111.863722			0
13384	137246	1300 E @ 3931 S	S 1300 E	40.686195	-111.854016			0
13385	137248	1300 E @ 3751 S	S 1300 E	40.689496	-111.854008			0
13386	137249	1300 E @ 3643 S	S 1300 E	40.692001	-111.853986			0
13387	137250	1300 E @ 3593 S	S 1300 E	40.693026	-111.853967			0
13388	137251	1300 E @ 3487 S	S 1300 E	40.695701	-111.853939			0
13391	154269	1300 E @ 6535 S	S 1300 E	40.632356	-111.854599			0
13392	154275	1300 E @ 6375 S	S 1300 E	40.635145	-111.854556			0
13393	154276	1300 E @ 6295 S	S 1300 E	40.636529	-111.854505			0
13395	154278	1300 E @ 6105 S	S 1300 E	40.639085	-111.854454			0
13396	154280	1300 E @ 5941 S	S 1300 E	40.643161	-111.854452			0
13398	154282	1300 E @ 5755 S	S 1300 E	40.646847	-111.854412			0
13400	154114	1300 E @ 5455 S	S 1300 E	40.652224	-111.854388			0
13401	154115	1300 E @ 5355 S	S 1300 E	40.654167	-111.854398			0
13402	154116	1300 E @ 5457 S	S 1300 E	40.655735	-111.854354			0
13403	154117	1300 E @ 5185 S	S 1300 E	40.65743	-111.854381			0
13404	154118	1300 E @ 4989 S	S 1300 E	40.661033	-111.854365			0
13405	154119	1300 E @ 4927 S	S 1300 E	40.662408	-111.854362			0
13406	137498	1300 E @ 4845 S	S 1300 E	40.66411	-111.854288			0
13407	137134	1300 E @ 4711 S	S 1300 E	40.667412	-111.854199			0
13408	137135	1300 E @ 4645 S	S 1300 E	40.669265	-111.854078			0
13409	137136	1300 E @ 4605 S	S 1300 E	40.67089	-111.854043			0
13410	137137	1300 E @ 4545 S	S 1300 E	40.672991	-111.854017			0
13411	137139	1300 E @ 4389 S	S 1300 E	40.67599	-111.854019			0
13412	137241	1300 E @ 4301 S	S 1300 E	40.678098	-111.85405			0
13413	137242	1300 E @ 4229 S	S 1300 E	40.679638	-111.854008			0
13414	137243	1300 E @ 4155 S	S 1300 E	40.681291	-111.854038			0
13415	137244	1300 E @ 4085 S	S 1300 E	40.68282	-111.854025			0
13416	137245	1300 E @ 40001 S	S 1300 E	40.684573	-111.854			0
13417	137252	1300 E @ 3435 S	S 1300 E	40.697078	-111.853925			0
13418	137253	1300 E @ 3315 S	S 1300 E	40.699541	-111.853877			0
13419	137254	1300 E @ 3179 S	S 1300 E	40.701864	-111.854282			0
13420	137500	RICHMOND ST @ 3017 S	S RICHMOND ST	40.705325	-111.855226			0
13422	137301	3300 S @ 1311 E	E 3300 S	40.700002	-111.853723			0
13423	137302	3300 S @ 1225 E	E 3300 S	40.699993	-111.856786			0
13424	137303	3300 S @ 1101 E	E 3300 S	40.699986	-111.859295			0
13428	137495	1300 E @ 3200 S	S 1300 E	40.701486	-111.854402			0
13429	137296	3300 S @ 1460 E	E 3300 S	40.699838	-111.849929			0
13430	137297	3300 S @ 1590 E	E 3300 S	40.699863	-111.846012			0
13435	126581	1300 E @ 2455 S	S 1300 E	40.718084	-111.853456			0
13436	126582	1300 E @ 2255 S	S 1300 E	40.722056	-111.853468			0
13445	126083	1300 E @ 1775 S	S 1300 E	40.731728	-111.853774			0
13446	126084	1300 E @ 1625 S	S 1300 E	40.734296	-111.853763			0
13447	126085	1300 E @ 1565 S	S 1300 E	40.735439	-111.853754			0
13448	126086	1300 E @ 1505 S	S 1300 E	40.737064	-111.853743			0
13449	126088	1300 E @ 1335 S	S 1300 E	40.740621	-111.853805			0
13451	126090	1300 E @ 1165 S	S 1300 E	40.743455	-111.853796			0
13453	126092	1300 E @ 1079 S	S 1300 E	40.745989	-111.853805			0
13455	118042	3RD AVE @ 1153 E	E 3RD AVE	40.772869	-111.854846			0
13456	118043	3RD AVE @ 1039 E	E 3RD AVE	40.772875	-111.858375			0
13457	118044	3RD AVE @ 953 E	E 3RD AVE	40.772884	-111.860796			0
13458	118045	3RD AVE @ 855 E	E 3RD AVE	40.772896	-111.863721			0
13459	118046	3RD AVE @ 805 E	E 3RD AVE	40.772901	-111.865352			0
13460	118047	3RD AVE @ 705 E	E 3RD AVE	40.772919	-111.868377			0
13461	118048	3RD AVE @ 611 E	E 3RD AVE	40.772873	-111.871214			0
13463	118050	3RD AVE @ 453 E	E 3RD AVE	40.772897	-111.875801			0
13466	101110	GORDON AVE @ 180 W	W GORDON AVE	41.074831	-111.969277			0
13467	101019	GORDON AVE @ 365 W	W GORDON AVE	41.074802	-111.972262			0
13468	101011	HILL FIELD RD @ 1596 N	N HILL FIELD RD	41.083071	-111.973347			0
13469	634005	HILL FIELD RD @ 1890 N	N HILL FIELD RD	41.087587	-111.973328			0
13470	634034	HILL FIELD RD @ 2112 N	N HILL FIELD RD	41.090746	-111.973315			0
13471	634010	HILL FIELD RD @ 2510 N	N HILL FIELD RD	41.096918	-111.973294			0
13472	634011	HILL FIELD RD @ 2798 N	N HILL FIELD RD	41.100696	-111.973271			0
13473	634012	HILL FIELD RD @ 2954 N	N HILL FIELD RD	41.102145	-111.973264			0
13485	155153	FORT UNION BLVD @ 2841 E	E FORT UNION BLVD	40.624041	-111.812138			0
13486	155154	FORT UNION BLVD @ 2725 E	E FORT UNION BLVD	40.624041	-111.814176			0
13487	155079	2700 E @ 7050 S	S 2700 E	40.622703	-111.815321			0
13490	155082	2700 E @ 7350 S	S 2700 E	40.617679	-111.815381			0
13491	635013	US HWY 89 @ 2001 N	N US HWY 89	41.089321	-111.910874			0
13505	138156	3300 S @ 2835 E	E 3300 S	40.699979	-111.811765			0
13515	138115	2700 E @ 3960 S	S 2700 E	40.685384	-111.815059			0
13529	138141	3300 S @ 3127 E	E 3300 S	40.699972	-111.804647			0
13530	138154	3300 S @ 3045 E	E 3300 S	40.699978	-111.807231			0
13531	138116	2700 E @ 4030 S	S 2700 E	40.684193	-111.815058			0
13532	138117	2700 E @ 4114 S	S 2700 E	40.682309	-111.815067			0
13533	138297	2700 E @ 4220 S	S 2700 E	40.679805	-111.815078			0
13534	138298	2700 E @ 4344 S	S 2700 E	40.677163	-111.815094			0
13535	138299	2700 E @ 4406 S	S 2700 E	40.675613	-111.815115			0
13536	138251	4500 S @ 2685 E	E 4500 S	40.675398	-111.815664			0
13537	138252	4500 S @ 2575 E	E 4500 S	40.675427	-111.818008			0
13539	138254	4500 S @ 2411 E	E 4500 S	40.675016	-111.821143			0
13540	138255	4500 S @ 2381 E	E 4500 S	40.674531	-111.822821			0
13541	138082	2300 E @ 4550 S	S 2300 E	40.672709	-111.824613			0
13542	138300	2300 E @ 4626 S	S 2300 E	40.670564	-111.824664			0
13544	138085	HOLLADAY BLVD @ 4730 S	S HOLLADAY BLVD	40.666075	-111.822056			0
13545	138086	HOLLADAY BLVD @ 4814 S	S HOLLADAY BLVD	40.664819	-111.820564			0
13546	155001	HOLLADAY BLVD @ 4884 S	S HOLLADAY BLVD	40.662901	-111.819256			0
13547	155002	HOLLADAY BLVD @ 4962 S	S HOLLADAY BLVD	40.661561	-111.819217			0
13549	155004	HOLLADAY BLVD @ 5146 S	S HOLLADAY BLVD	40.657616	-111.818567			0
13550	155005	HOLLADAY BLVD @ 5206 S	S HOLLADAY BLVD	40.656406	-111.816874			0
13552	155007	HOLLADAY BLVD @ 5390 S	S HOLLADAY BLVD	40.653279	-111.813596			0
13553	155008	HOLLADAY BLVD @ 5580 S	S HOLLADAY BLVD	40.649784	-111.812044			0
13554	155009	HOLLADAY BLVD @ 5714 S	S HOLLADAY BLVD	40.647694	-111.812031			0
13555	155010	HOLLADAY BLVD @ 5772 S	S HOLLADAY BLVD	40.645831	-111.812008			0
13556	155011	HOLLADAY BLVD @ 5930 S	S HOLLADAY BLVD	40.643491	-111.811997			0
13557	155012	HOLLADAY BLVD @ 6002 S	S HOLLADAY BLVD	40.642101	-111.811999			0
13558	155013	HOLLADAY BLVD @ 6100 S	S HOLLADAY BLVD	40.641038	-111.811997			0
13560	155144	3000 E @ 6440 S	S 3000 E	40.633011	-111.806571			0
13561	155146	COTTONWOOD PKWY @ 2825 E	E COTTONWOOD PKWY	40.633733	-111.811185			0
13562	155147	COTTONWOOD PKWY @ 2890 E	E COTTONWOOD PKWY	40.633037	-111.810507			0
13563	155148	6580 @ 2955 E	E 6580	40.632237	-111.808666			0
13564	155149	3000 E @ 6723 S	S 3000 E	40.628788	-111.807773			0
13565	155150	3000 E @ 6797 S	S 3000 E	40.625661	-111.807763			0
13566	155151	3000 E @ 6950 S	S 3000 E	40.624805	-111.807773			0
13567	155152	FORT UNION BLVD @ 2941 E	E FORT UNION BLVD	40.624029	-111.809036			0
13569	155084	2700 E @ 7526 S	S 2700 E	40.614322	-111.815412			0
13570	138303	2700 E @ 4279 S	S 2700 E	40.678207	-111.814946			0
13571	138290	2700 E @ 4177 S	S 2700 E	40.680788	-111.814941			0
13572	138112	2700 E @ 4081 S	S 2700 E	40.682777	-111.814903			0
13573	138113	2700 E @ 4031 S	S 2700 E	40.683989	-111.814891			0
13574	138291	2700 E @ 3975 S	S 2700 E	40.685328	-111.814884			0
13582	138295	3300 S @ 3298 E	E 3300 S	40.699727	-111.800989			0
13583	138296	3300 S @ 3422 E	E 3300 S	40.699726	-111.797976			0
13592	155077	FORT UNION BLVD @ 2344 E	E FORT UNION BLVD	40.623902	-111.823248			0
13593	155078	FORT UNION BLVD @ 2474 E	E FORT UNION BLVD	40.623881	-111.820745			0
13594	155124	FORT UNION BLVD @ 2748 E	E FORT UNION BLVD	40.623868	-111.814727			0
13595	155125	FORT UNION BLVD @ 2868 E	E FORT UNION BLVD	40.623862	-111.811418			0
13597	155161	3000 E @ 6967 S	S 3000 E	40.624551	-111.807631			0
13598	155163	3000 E @ 6425 S	S 3000 E	40.634191	-111.805931			0
13600	155057	HOLLADAY BLVD @ 6175 S	S HOLLADAY BLVD	40.639415	-111.811827			0
13601	155058	HOLLADAY BLVD @ 5997 S	S HOLLADAY BLVD	40.641017	-111.811843			0
13602	155059	HOLLADAY BLVD @ 5949 S	S HOLLADAY BLVD	40.642871	-111.811825			0
13603	155060	HOLLADAY BLVD @ 5881 S	S HOLLADAY BLVD	40.644501	-111.811846			0
13604	155061	HOLLADAY BLVD @ 5795 S	S HOLLADAY BLVD	40.646097	-111.811838			0
13605	155062	HOLLADAY BLVD @ 5701 S	S HOLLADAY BLVD	40.647623	-111.811862			0
13606	155063	HOLLADAY BLVD @ 5571 S	S HOLLADAY BLVD	40.649953	-111.811848			0
13607	155064	HOLLADAY BLVD @ 5451 S	S HOLLADAY BLVD	40.651801	-111.812495			0
13608	155065	HOLLADAY BLVD @ 5385 S	S HOLLADAY BLVD	40.653541	-111.813597			0
13609	155066	HOLLADAY BLVD @ 5277 S	S HOLLADAY BLVD	40.655507	-111.815359			0
13611	155068	HOLLADAY BLVD @ 4963 S	S HOLLADAY BLVD	40.661288	-111.819075			0
13612	155165	HOLLADAY BLVD @ 4833 S	S HOLLADAY BLVD	40.664234	-111.819696			0
13613	138088	HOLLADAY BLVD @ 4797 S	S HOLLADAY BLVD	40.665171	-111.820766			0
13614	138089	HOLLADAY BLVD @ 4705 S	S HOLLADAY BLVD	40.667444	-111.823221			0
13616	138104	2300 E @ 4551 S	S 2300 E	40.672494	-111.824461			0
13617	138221	4500 S @ 2322 E	E 4500 S	40.674139	-111.823956			0
13619	138223	4500 S @ 2498 E	E 4500 S	40.675032	-111.819806			0
13620	138224	4500 S @ 2578 E	E 4500 S	40.675238	-111.818196			0
13621	138302	2700 E @ 4375 S	S 2700 E	40.676459	-111.814955			0
13625	137166	700 E @ 4490 S	S 700 E	40.674711	-111.871663			0
13635	125022	200 S @ 205 W	W 200 S	40.76487	-111.897188			0
13636	125408	200 S @ 198 E	E 200 S	40.764879	-111.885663			0
13637	126061	200 S @ 298 E	E 200 S	40.764886	-111.882808			0
13638	126366	200 S @ 398 E	E 200 S	40.764889	-111.87993			0
13639	126063	200 S @ 498 E	E 200 S	40.764899	-111.877076			0
13640	126368	200 S @ 598 E	E 200 S	40.764911	-111.87429			0
13641	126623	700 E @ 222 S	S 700 E	40.764384	-111.871248			0
13643	126625	700 E @ 430 S	S 700 E	40.759765	-111.871251			0
13644	126005	700 E @ 596 S	S 700 E	40.756988	-111.871245			0
13650	126012	700 E @ 1316 S	S 700 E	40.741146	-111.871364			0
13655	126017	700 E @ 1690 S	S 700 E	40.733817	-111.871384			0
13664	137141	700 E @ 2690 S	S 700 E	40.712991	-111.871479			0
13674	137162	700 E @ 3970 S	S 700 E	40.686629	-111.871608			0
13676	137001	VAN WINKLE EXPY @ 932 E	E VAN WINKLE EXPY	40.665277	-111.863721			0
13677	137499	VAN WINKLE EXPY @ 1304 E	E VAN WINKLE EXPY	40.658408	-111.854095			0
13678	137496	VAN WINKLE EXPY @ 5554 S	S VAN WINKLE EXPY	40.650842	-111.849491			0
13679	137497	VAN WINKLE EXPY @ 6124 S	S VAN WINKLE EXPY	40.640241	-111.836074			0
13680	155070	HIGHLAND DR @ 6270 S	S HIGHLAND DR	40.637588	-111.834451			0
13681	155071	HIGHLAND DR @ 6360 S	S HIGHLAND DR	40.635923	-111.834425			0
13683	155034	HIGHLAND DR @ 7050 S	S HIGHLAND DR	40.623316	-111.834423			0
13685	155036	HIGHLAND DR @ 7220 S	S HIGHLAND DR	40.620125	-111.834511			0
13687	155038	HIGHLAND DR @ 7430 S	S HIGHLAND DR	40.614403	-111.833572			0
13688	174032	HIGHLAND DR @ 7796 S	S HIGHLAND DR	40.609536	-111.832601			0
13692	174037	HIGHLAND DR @ 8620 S	S HIGHLAND DR	40.594337	-111.832166			0
13693	174109	HIGHLAND DR @ 8902 S	S HIGHLAND DR	40.589311	-111.834298			0
13695	174110	HIGHLAND DR @ 9156 S	S HIGHLAND DR	40.584602	-111.834272			0
13697	174068	9400 S @ 2140 E	E 9400 S	40.580351	-111.829475			0
13731	174123	HIGHLAND DR @ 9145 S	S HIGHLAND DR	40.585481	-111.834039			0
13733	174040	HIGHLAND DR @ 8887 S	S HIGHLAND DR	40.590091	-111.833989			0
13734	174041	HIGHLAND DR @ 8633 S	S HIGHLAND DR	40.594278	-111.831828			0
13737	174044	HIGHLAND DR @ 7817 S	S HIGHLAND DR	40.609651	-111.832098			0
13738	155039	HIGHLAND DR @ 7411 S	S HIGHLAND DR	40.615284	-111.833589			0
13740	155167	HIGHLAND DR @ 7069 S	S HIGHLAND DR	40.623046	-111.834154			0
13745	155100	VAN WINKLE EXPY @ 6111 S	S VAN WINKLE EXPY	40.640579	-111.836034			0
13746	154003	VAN WINKLE EXPY @ 5603 S	S VAN WINKLE EXPY	40.649191	-111.848235			0
13747	154004	VAN WINKLE EXPY @ 1291 E	E VAN WINKLE EXPY	40.659804	-111.855044			0
13748	137132	VAN WINKLE EXPY @ 875 E	E VAN WINKLE EXPY	40.666036	-111.865808			0
13751	137175	700 E @ 4455 S	S 700 E	40.674812	-111.871277			0
13755	137182	700 E @ 3875 S	S 700 E	40.687991	-111.871177			0
13763	137195	700 E @ 2685 S	S 700 E	40.713044	-111.871103			0
13770	126032	700 E @ 1697 S	S 700 E	40.733965	-111.870994			0
13775	126037	700 E @ 1305 S	S 700 E	40.741461	-111.870991			0
13780	126042	700 E @ 903 S	S 700 E	40.749568	-111.870977			0
13783	126003	700 E @ 601 S	S 700 E	40.756054	-111.870867			0
13784	126628	700 E @ 365 S	S 700 E	40.761284	-111.870885			0
13786	126077	200 S @ 605 E	E 200 S	40.765092	-111.873617			0
13788	126079	200 S @ 405 E	E 200 S	40.765114	-111.879374			0
13789	126080	200 S @ 305 E	E 200 S	40.765137	-111.882205			0
13790	126533	200 S @ 169 E	E 200 S	40.765121	-111.885918			0
13791	126631	200 S @ 129 E	E 200 S	40.765107	-111.887892			0
13792	125405	200 S @ 230 W	W 200 S	40.76512	-111.897682			0
13793	BB136277	3900 S @ 188 W	W 3900 S	40.688213	-111.896323			0
13798	BB136282	3900 S @ 188 W	W 3900 S	40.688233	-111.895738			0
13800	BB136284	3900 S @ 188 W	W 3900 S	40.688218	-111.896051			0
13802	136123	MEADOWBROOK EXPY @ 720 W	W MEADOWBROOK EXPY	40.687131	-111.911771			0
13803	136286	MEADOWBROOK EXPY @ 823 W	W MEADOWBROOK EXPY	40.687129	-111.917376			0
13804	136125	MEADOWBROOK EXPY @ 1150 W	W MEADOWBROOK EXPY	40.685664	-111.924791			0
13805	136126	MEADOWBROOK EXPY @ 1320 W	W MEADOWBROOK EXPY	40.684507	-111.930031			0
13806	136127	MEADOWBROOK EXPY @ 1520 W	W MEADOWBROOK EXPY	40.683201	-111.934842			0
13807	136225	REDWOOD RD @ 4065 S	S REDWOOD RD	40.683073	-111.938745			0
13808	136226	REDWOOD RD @ 3965 S	S REDWOOD RD	40.685528	-111.938747			0
13809	136227	REDWOOD RD @ 3865 S	S REDWOOD RD	40.687847	-111.938752			0
13815	109099	MEDICAL DR @ 655 E	E MEDICAL DR	40.886805	-111.868271			0
13816	109100	MEDICAL DR @ 401 E	E MEDICAL DR	40.887401	-111.872136			0
13822	111001	ORCHARD DR @ 171 S	S ORCHARD DR	40.839008	-111.909972			0
13824	112087	ORCHARD DR @ 1625 S	S ORCHARD DR	40.873222	-111.875646			0
13825	109098	MEDICAL DR @ 425 S	S MEDICAL DR	40.885195	-111.867351			0
13834	633034	1450 S @ 1360 E	E 1450 S	41.092751	-111.998891			0
13835	633035	1450 S @ 1498 E	E 1450 S	41.092762	-111.997502			0
13836	633036	ROBINS DR @ 2121 N	N ROBINS DR	41.091051	-111.997382			0
13837	634042	ANTELOPE DR @ 925 W	W ANTELOPE DR	41.089109	-111.982468			0
13838	634047	ANTELOPE DR @ 759 W	W ANTELOPE DR	41.089061	-111.980542			0
13839	634003	ANTELOPE DR @ 415 W	W ANTELOPE DR	41.089066	-111.974326			0
13840	101001	HILL FIELD RD @ 1891 N	N HILL FIELD RD	41.087382	-111.973612			0
13841	101003	HILL FIELD RD @ 1655 N	N HILL FIELD RD	41.083793	-111.973621			0
13842	109095	900 E @ 761 N	N 900 E	40.897436	-111.863148			0
13848	107064	STATE ST @ 108 W	W STATE ST	40.980584	-111.890029			0
13849	107065	STATE ST @ 220 W	W STATE ST	40.980577	-111.892379			0
13850	106001	STATE ST @ 398 W	W STATE ST	40.980611	-111.895967			0
13851	106002	STATE ST @ 676 W	W STATE ST	40.980681	-111.901776			0
13853	106007	100 N @ 873 W	W 100 N	40.982004	-111.906636			0
13854	106008	STATE ST @ 720 W	W STATE ST	40.980877	-111.902859			0
13855	106004	STATE ST @ 361 W	W STATE ST	40.980469	-111.895468			0
13856	107066	STATE ST @ 95 W	W STATE ST	40.980407	-111.889366			0
13867	109024	MEDICAL DR @ 450 E	E MEDICAL DR	40.887269	-111.871989			0
13868	109025	MEDICAL DR @ 630 E	E MEDICAL DR	40.886523	-111.868001			0
13870	104045	MAIN ST @ 1322 S	S MAIN ST	41.013335	-111.914897			0
13872	118051	MAIN ST @ 110 N	N MAIN ST	40.771922	-111.89097			0
13873	118052	MAIN ST @ 198 N	N MAIN ST	40.773483	-111.891006			0
13874	118054	COLUMBUS ST @ 350 N	N COLUMBUS ST	40.778103	-111.890371			0
13875	118061	COLUMBUS ST @ 488 N	N COLUMBUS ST	40.779529	-111.890003			0
13876	112076	200 W @ 1880 S	S 200 W	40.870577	-111.885762			0
13877	112096	2600 S @ 320 W	W 2600 S	40.861674	-111.888841			0
13880	118057	COLUMBUS ST @ 412 N	N COLUMBUS ST	40.778815	-111.890419			0
13881	118059	MAIN ST @ 201 N	N MAIN ST	40.773777	-111.891266			0
13882	104048	MAIN ST @ 1325 S	S MAIN ST	41.013646	-111.914938			0
13890	102051	US HWY 89 @ 1158 N	N US HWY 89	41.053002	-111.910314			0
13891	102068	US HWY 89 @ 1300 N	N US HWY 89	41.059576	-111.910331			0
13892	102052	US HWY 89 @ 130 N	N US HWY 89	41.062382	-111.910357			0
13893	102053	US HWY 89 @ 310 N	N US HWY 89	41.066698	-111.910498			0
13894	102055	US HWY 89 @ 1060 N	N US HWY 89	41.077605	-111.910931			0
13895	102054	US HWY 89 @ 1510 N	N US HWY 89	41.081889	-111.910761			0
13896	635017	US HWY 89 @ 2028 N	N US HWY 89	41.089425	-111.910543			0
13898	630035	US HWY 89 @ 6190 S	S US HWY 89	41.152404	-111.936218			0
13899	102036	US HWY 89 @ 1215 S	S US HWY 89	41.076999	-111.911264			0
13900	102037	US HWY 89 @ 995 N (LAYTON)	N US HWY 89	41.074265	-111.911162			0
13901	102038	US HWY 89 @ 125 N	N US HWY 89	41.065091	-111.910771			0
13902	102039	US HWY 89 @ 89 N	N US HWY 89	41.061801	-111.910727			0
13903	102040	US HWY 89 @ 201 N	N US HWY 89	41.058546	-111.910733			0
13904	102041	US HWY 89 @ 999 N (KAYSVILLE)	N US HWY 89	41.052661	-111.910626			0
13907	117003	NORTH TEMPLE ST @ 198 W	W NORTH TEMPLE ST	40.771627	-111.896505			0
13908	117217	300 W @ 240 N	N 300 W	40.774073	-111.899494			0
13909	117218	300 W @ 304 N	N 300 W	40.776373	-111.899496			0
13911	117220	300 W @ 510 N	N 300 W	40.780635	-111.899514			0
13912	117221	300 W @ 610 N	N 300 W	40.782904	-111.899511			0
13913	117222	300 W @ 716 N	N 300 W	40.784762	-111.899511			0
13914	117236	300 W @ 798 N	N 300 W	40.786537	-111.899512			0
13915	111019	US HWY 89 @ 348 S	S US HWY 89	40.848333	-111.906557			0
13916	111027	MAIN ST @ 3563 S	S MAIN ST	40.850121	-111.905252			0
13917	111028	MAIN ST @ 3427 S	S MAIN ST	40.851942	-111.903743			0
13919	111030	US HWY 89 @ 3104 S	S US HWY 89	40.855946	-111.900603			0
[truncated: 4,266 more rows]
