# Supplementary material for: An efficient General Transit Feed Specification (GTFS) enabled algorithm for dynamic transit accessibility analysis
Source: PLoS One. 2017 Oct 5;12(10):e0185333. doi: 10.1371/journal.pone.0185333 (PMC5628824; doi:10.1371/journal.pone.0185333)
Supplement: S1 Dataset — (ZIP) [file pone.0185333.s001.zip › GTFS for upload/stop_times.txt]

trip_id	arrival_time	departure_time	stop_id	stop_sequence	stop_headsign	pickup_type	drop_off_type	shape_dist_traveled
1966787	6:25:00	6:25:00	21168	1		0	0
1966787	6:28:45	6:28:45	5479	2		0	0
1966787	6:29:13	6:29:13	13635	3		0	0
1966787	6:29:54	6:29:54	5481	4		0	0
1966787	6:30:45	6:30:45	13105	5		0	0
1966787	6:32:00	6:32:00	5504	6		0	0
1966787	6:32:41	6:32:41	13192	7		0	0
1966787	6:33:38	6:33:38	15182	8		0	0
1966787	6:34:12	6:34:12	15183	9		0	0
1966787	6:34:38	6:34:38	15184	10		0	0
1966787	6:35:04	6:35:04	15185	11		0	0
1966787	6:35:24	6:35:24	15186	12		0	0
1966787	6:35:44	6:35:44	15187	13		0	0
1966787	6:36:24	6:36:24	15188	14		0	0
1966787	6:37:05	6:37:05	15189	15		0	0
1966787	6:37:34	6:37:34	15190	16		0	0
1966787	6:38:00	6:38:00	3569	17		0	0
1966787	6:38:18	6:38:18	15191	18		0	0
1966787	6:38:35	6:38:35	15205	19		0	0
1966787	6:38:49	6:38:49	15206	20		0	0
1966787	6:39:32	6:39:32	21051	21		0	0
1966787	6:40:00	6:40:00	2773	22		0	0
1966787	6:40:14	6:40:14	2774	23		0	0
1966787	6:40:27	6:40:27	15209	24		0	0
1966787	6:40:49	6:40:49	15210	25		0	0
1966787	6:41:10	6:41:10	15211	26		0	0
1966787	6:41:29	6:41:29	2778	27		0	0
1966787	6:42:05	6:42:05	15212	28		0	0
1966787	6:42:31	6:42:31	21264	29		0	0
1966787	6:44:00	6:44:00	2780	30		0	0
1966787	6:45:01	6:45:01	15213	31		0	0
1966787	6:45:21	6:45:21	15214	32		0	0
1966787	6:45:42	6:45:42	3583	33		0	0
1966787	6:52:14	6:52:14	15195	34		0	0
1966787	6:53:00	6:53:00	1022	35		0	0
1966788	6:55:00	6:55:00	21168	1		0	0
1966788	6:59:50	6:59:50	5479	2		0	0
1966788	7:00:26	7:00:26	13635	3		0	0
1966788	7:01:19	7:01:19	5481	4		0	0
1966788	7:02:25	7:02:25	13105	5		0	0
1966788	7:04:00	7:04:00	5504	6		0	0
1966788	7:04:48	7:04:48	13192	7		0	0
1966788	7:05:54	7:05:54	15182	8		0	0
1966788	7:06:34	7:06:34	15183	9		0	0
1966788	7:07:04	7:07:04	15184	10		0	0
1966788	7:07:35	7:07:35	15185	11		0	0
1966788	7:07:58	7:07:58	15186	12		0	0
1966788	7:08:22	7:08:22	15187	13		0	0
1966788	7:09:08	7:09:08	15188	14		0	0
1966788	7:09:56	7:09:56	15189	15		0	0
1966788	7:10:30	7:10:30	15190	16		0	0
1966788	7:11:00	7:11:00	3569	17		0	0
1966788	7:11:24	7:11:24	15191	18		0	0
1966788	7:11:47	7:11:47	15205	19		0	0
1966788	7:12:05	7:12:05	15206	20		0	0
1966788	7:13:02	7:13:02	21051	21		0	0
1966788	7:13:39	7:13:39	2773	22		0	0
1966788	7:13:58	7:13:58	2774	23		0	0
1966788	7:14:15	7:14:15	15209	24		0	0
1966788	7:14:44	7:14:44	15210	25		0	0
1966788	7:15:12	7:15:12	15211	26		0	0
1966788	7:15:37	7:15:37	2778	27		0	0
1966788	7:16:25	7:16:25	15212	28		0	0
1966788	7:17:00	7:17:00	21264	29		0	0
1966788	7:19:00	7:19:00	2780	30		0	0
1966788	7:20:01	7:20:01	15213	31		0	0
1966788	7:20:21	7:20:21	15214	32		0	0
1966788	7:20:42	7:20:42	3583	33		0	0
1966788	7:27:14	7:27:14	15195	34		0	0
1966788	7:28:00	7:28:00	1022	35		0	0
1966789	7:25:00	7:25:00	21168	1		0	0
1966789	7:29:50	7:29:50	5479	2		0	0
1966789	7:30:26	7:30:26	13635	3		0	0
1966789	7:31:19	7:31:19	5481	4		0	0
1966789	7:32:25	7:32:25	13105	5		0	0
1966789	7:34:00	7:34:00	5504	6		0	0
1966789	7:34:48	7:34:48	13192	7		0	0
1966789	7:35:54	7:35:54	15182	8		0	0
1966789	7:36:34	7:36:34	15183	9		0	0
1966789	7:37:04	7:37:04	15184	10		0	0
1966789	7:37:35	7:37:35	15185	11		0	0
1966789	7:37:58	7:37:58	15186	12		0	0
1966789	7:38:22	7:38:22	15187	13		0	0
1966789	7:39:08	7:39:08	15188	14		0	0
1966789	7:39:56	7:39:56	15189	15		0	0
1966789	7:40:30	7:40:30	15190	16		0	0
1966789	7:41:00	7:41:00	3569	17		0	0
1966789	7:41:24	7:41:24	15191	18		0	0
1966789	7:41:47	7:41:47	15205	19		0	0
1966789	7:42:05	7:42:05	15206	20		0	0
1966789	7:43:02	7:43:02	21051	21		0	0
1966789	7:43:39	7:43:39	2773	22		0	0
1966789	7:43:58	7:43:58	2774	23		0	0
1966789	7:44:15	7:44:15	15209	24		0	0
1966789	7:44:44	7:44:44	15210	25		0	0
1966789	7:45:12	7:45:12	15211	26		0	0
1966789	7:45:37	7:45:37	2778	27		0	0
1966789	7:46:25	7:46:25	15212	28		0	0
1966789	7:47:00	7:47:00	21264	29		0	0
1966789	7:49:00	7:49:00	2780	30		0	0
1966789	7:50:01	7:50:01	15213	31		0	0
1966789	7:50:21	7:50:21	15214	32		0	0
1966789	7:50:42	7:50:42	3583	33		0	0
1966789	7:57:14	7:57:14	15195	34		0	0
1966789	7:58:00	7:58:00	1022	35		0	0
1966790	7:55:00	7:55:00	21168	1		0	0
1966790	7:59:50	7:59:50	5479	2		0	0
1966790	8:00:26	8:00:26	13635	3		0	0
1966790	8:01:19	8:01:19	5481	4		0	0
1966790	8:02:25	8:02:25	13105	5		0	0
1966790	8:04:00	8:04:00	5504	6		0	0
1966790	8:04:48	8:04:48	13192	7		0	0
1966790	8:05:54	8:05:54	15182	8		0	0
1966790	8:06:34	8:06:34	15183	9		0	0
1966790	8:07:04	8:07:04	15184	10		0	0
1966790	8:07:35	8:07:35	15185	11		0	0
1966790	8:07:58	8:07:58	15186	12		0	0
1966790	8:08:22	8:08:22	15187	13		0	0
1966790	8:09:08	8:09:08	15188	14		0	0
1966790	8:09:56	8:09:56	15189	15		0	0
1966790	8:10:30	8:10:30	15190	16		0	0
1966790	8:11:00	8:11:00	3569	17		0	0
1966790	8:11:24	8:11:24	15191	18		0	0
1966790	8:11:47	8:11:47	15205	19		0	0
1966790	8:12:05	8:12:05	15206	20		0	0
1966790	8:13:02	8:13:02	21051	21		0	0
1966790	8:13:39	8:13:39	2773	22		0	0
1966790	8:13:58	8:13:58	2774	23		0	0
1966790	8:14:15	8:14:15	15209	24		0	0
1966790	8:14:44	8:14:44	15210	25		0	0
1966790	8:15:12	8:15:12	15211	26		0	0
1966790	8:15:37	8:15:37	2778	27		0	0
1966790	8:16:25	8:16:25	15212	28		0	0
1966790	8:17:00	8:17:00	21264	29		0	0
1966790	8:19:00	8:19:00	2780	30		0	0
1966790	8:20:01	8:20:01	15213	31		0	0
1966790	8:20:21	8:20:21	15214	32		0	0
1966790	8:20:42	8:20:42	3583	33		0	0
1966790	8:27:14	8:27:14	15195	34		0	0
1966790	8:28:00	8:28:00	1022	35		0	0
1966791	8:25:00	8:25:00	21168	1		0	0
1966791	8:29:50	8:29:50	5479	2		0	0
1966791	8:30:26	8:30:26	13635	3		0	0
1966791	8:31:19	8:31:19	5481	4		0	0
1966791	8:32:25	8:32:25	13105	5		0	0
1966791	8:34:00	8:34:00	5504	6		0	0
1966791	8:34:48	8:34:48	13192	7		0	0
1966791	8:35:54	8:35:54	15182	8		0	0
1966791	8:36:34	8:36:34	15183	9		0	0
1966791	8:37:04	8:37:04	15184	10		0	0
1966791	8:37:35	8:37:35	15185	11		0	0
1966791	8:37:58	8:37:58	15186	12		0	0
1966791	8:38:22	8:38:22	15187	13		0	0
1966791	8:39:08	8:39:08	15188	14		0	0
1966791	8:39:56	8:39:56	15189	15		0	0
1966791	8:40:30	8:40:30	15190	16		0	0
1966791	8:41:00	8:41:00	3569	17		0	0
1966791	8:41:24	8:41:24	15191	18		0	0
1966791	8:41:47	8:41:47	15205	19		0	0
1966791	8:42:05	8:42:05	15206	20		0	0
1966791	8:43:02	8:43:02	21051	21		0	0
1966791	8:43:39	8:43:39	2773	22		0	0
1966791	8:43:58	8:43:58	2774	23		0	0
1966791	8:44:15	8:44:15	15209	24		0	0
1966791	8:44:44	8:44:44	15210	25		0	0
1966791	8:45:12	8:45:12	15211	26		0	0
1966791	8:45:37	8:45:37	2778	27		0	0
1966791	8:46:25	8:46:25	15212	28		0	0
1966791	8:47:00	8:47:00	21264	29		0	0
1966791	8:49:00	8:49:00	2780	30		0	0
1966791	8:50:01	8:50:01	15213	31		0	0
1966791	8:50:21	8:50:21	15214	32		0	0
1966791	8:50:42	8:50:42	3583	33		0	0
1966791	8:57:14	8:57:14	15195	34		0	0
1966791	8:58:00	8:58:00	1022	35		0	0
1966792	8:55:00	8:55:00	21168	1		0	0
1966792	8:59:50	8:59:50	5479	2		0	0
1966792	9:00:26	9:00:26	13635	3		0	0
1966792	9:01:19	9:01:19	5481	4		0	0
1966792	9:02:25	9:02:25	13105	5		0	0
1966792	9:04:00	9:04:00	5504	6		0	0
1966792	9:04:48	9:04:48	13192	7		0	0
1966792	9:05:54	9:05:54	15182	8		0	0
1966792	9:06:34	9:06:34	15183	9		0	0
1966792	9:07:04	9:07:04	15184	10		0	0
1966792	9:07:35	9:07:35	15185	11		0	0
1966792	9:07:58	9:07:58	15186	12		0	0
1966792	9:08:22	9:08:22	15187	13		0	0
1966792	9:09:08	9:09:08	15188	14		0	0
1966792	9:09:56	9:09:56	15189	15		0	0
1966792	9:10:30	9:10:30	15190	16		0	0
1966792	9:11:00	9:11:00	3569	17		0	0
1966792	9:11:21	9:11:21	15191	18		0	0
1966792	9:11:41	9:11:41	15205	19		0	0
1966792	9:11:57	9:11:57	15206	20		0	0
1966792	9:12:47	9:12:47	21051	21		0	0
1966792	9:13:19	9:13:19	2773	22		0	0
1966792	9:13:36	9:13:36	2774	23		0	0
1966792	9:13:51	9:13:51	15209	24		0	0
1966792	9:14:16	9:14:16	15210	25		0	0
1966792	9:14:41	9:14:41	15211	26		0	0
1966792	9:15:03	9:15:03	2778	27		0	0
1966792	9:15:45	9:15:45	15212	28		0	0
1966792	9:16:16	9:16:16	21264	29		0	0
1966792	9:18:00	9:18:00	2780	30		0	0
1966792	9:19:01	9:19:01	15213	31		0	0
1966792	9:19:21	9:19:21	15214	32		0	0
1966792	9:19:42	9:19:42	3583	33		0	0
1966792	9:26:14	9:26:14	15195	34		0	0
1966792	9:27:00	9:27:00	1022	35		0	0
1966793	9:55:00	9:55:00	21168	1		0	0
1966793	9:59:50	9:59:50	5479	2		0	0
1966793	10:00:26	10:00:26	13635	3		0	0
1966793	10:01:19	10:01:19	5481	4		0	0
1966793	10:02:25	10:02:25	13105	5		0	0
1966793	10:04:00	10:04:00	5504	6		0	0
1966793	10:04:48	10:04:48	13192	7		0	0
1966793	10:05:54	10:05:54	15182	8		0	0
1966793	10:06:34	10:06:34	15183	9		0	0
1966793	10:07:04	10:07:04	15184	10		0	0
1966793	10:07:35	10:07:35	15185	11		0	0
1966793	10:07:58	10:07:58	15186	12		0	0
1966793	10:08:22	10:08:22	15187	13		0	0
1966793	10:09:08	10:09:08	15188	14		0	0
1966793	10:09:56	10:09:56	15189	15		0	0
1966793	10:10:30	10:10:30	15190	16		0	0
1966793	10:11:00	10:11:00	3569	17		0	0
1966793	10:11:21	10:11:21	15191	18		0	0
1966793	10:11:41	10:11:41	15205	19		0	0
1966793	10:11:57	10:11:57	15206	20		0	0
1966793	10:12:47	10:12:47	21051	21		0	0
1966793	10:13:19	10:13:19	2773	22		0	0
1966793	10:13:36	10:13:36	2774	23		0	0
1966793	10:13:51	10:13:51	15209	24		0	0
1966793	10:14:16	10:14:16	15210	25		0	0
1966793	10:14:41	10:14:41	15211	26		0	0
1966793	10:15:03	10:15:03	2778	27		0	0
1966793	10:15:45	10:15:45	15212	28		0	0
1966793	10:16:16	10:16:16	21264	29		0	0
1966793	10:18:00	10:18:00	2780	30		0	0
1966793	10:19:01	10:19:01	15213	31		0	0
1966793	10:19:21	10:19:21	15214	32		0	0
1966793	10:19:42	10:19:42	3583	33		0	0
1966793	10:26:14	10:26:14	15195	34		0	0
1966793	10:27:00	10:27:00	1022	35		0	0
1966794	10:55:00	10:55:00	21168	1		0	0
1966794	10:59:50	10:59:50	5479	2		0	0
1966794	11:00:26	11:00:26	13635	3		0	0
1966794	11:01:19	11:01:19	5481	4		0	0
1966794	11:02:25	11:02:25	13105	5		0	0
1966794	11:04:00	11:04:00	5504	6		0	0
1966794	11:04:48	11:04:48	13192	7		0	0
1966794	11:05:54	11:05:54	15182	8		0	0
1966794	11:06:34	11:06:34	15183	9		0	0
1966794	11:07:04	11:07:04	15184	10		0	0
1966794	11:07:35	11:07:35	15185	11		0	0
1966794	11:07:58	11:07:58	15186	12		0	0
1966794	11:08:22	11:08:22	15187	13		0	0
1966794	11:09:08	11:09:08	15188	14		0	0
1966794	11:09:56	11:09:56	15189	15		0	0
1966794	11:10:30	11:10:30	15190	16		0	0
1966794	11:11:00	11:11:00	3569	17		0	0
1966794	11:11:21	11:11:21	15191	18		0	0
1966794	11:11:41	11:11:41	15205	19		0	0
1966794	11:11:57	11:11:57	15206	20		0	0
1966794	11:12:47	11:12:47	21051	21		0	0
1966794	11:13:19	11:13:19	2773	22		0	0
1966794	11:13:36	11:13:36	2774	23		0	0
1966794	11:13:51	11:13:51	15209	24		0	0
1966794	11:14:16	11:14:16	15210	25		0	0
1966794	11:14:41	11:14:41	15211	26		0	0
1966794	11:15:03	11:15:03	2778	27		0	0
1966794	11:15:45	11:15:45	15212	28		0	0
1966794	11:16:16	11:16:16	21264	29		0	0
1966794	11:18:00	11:18:00	2780	30		0	0
1966794	11:19:01	11:19:01	15213	31		0	0
1966794	11:19:21	11:19:21	15214	32		0	0
1966794	11:19:42	11:19:42	3583	33		0	0
1966794	11:26:14	11:26:14	15195	34		0	0
1966794	11:27:00	11:27:00	1022	35		0	0
1966795	11:56:00	11:56:00	21168	1		0	0
1966795	12:00:50	12:00:50	5479	2		0	0
1966795	12:01:26	12:01:26	13635	3		0	0
1966795	12:02:19	12:02:19	5481	4		0	0
1966795	12:03:25	12:03:25	13105	5		0	0
1966795	12:05:00	12:05:00	5504	6		0	0
1966795	12:05:55	12:05:55	13192	7		0	0
1966795	12:07:11	12:07:11	15182	8		0	0
1966795	12:07:56	12:07:56	15183	9		0	0
1966795	12:08:30	12:08:30	15184	10		0	0
1966795	12:09:05	12:09:05	15185	11		0	0
1966795	12:09:31	12:09:31	15186	12		0	0
1966795	12:09:58	12:09:58	15187	13		0	0
1966795	12:10:51	12:10:51	15188	14		0	0
1966795	12:11:45	12:11:45	15189	15		0	0
1966795	12:12:24	12:12:24	15190	16		0	0
1966795	12:13:00	12:13:00	3569	17		0	0
1966795	12:13:21	12:13:21	15191	18		0	0
1966795	12:13:41	12:13:41	15205	19		0	0
1966795	12:13:57	12:13:57	15206	20		0	0
1966795	12:14:47	12:14:47	21051	21		0	0
1966795	12:15:19	12:15:19	2773	22		0	0
1966795	12:15:36	12:15:36	2774	23		0	0
1966795	12:15:51	12:15:51	15209	24		0	0
1966795	12:16:16	12:16:16	15210	25		0	0
1966795	12:16:41	12:16:41	15211	26		0	0
1966795	12:17:03	12:17:03	2778	27		0	0
1966795	12:17:45	12:17:45	15212	28		0	0
1966795	12:18:16	12:18:16	21264	29		0	0
1966795	12:20:00	12:20:00	2780	30		0	0
1966795	12:21:01	12:21:01	15213	31		0	0
1966795	12:21:21	12:21:21	15214	32		0	0
1966795	12:21:42	12:21:42	3583	33		0	0
1966795	12:28:14	12:28:14	15195	34		0	0
1966795	12:29:00	12:29:00	1022	35		0	0
1966796	12:56:00	12:56:00	21168	1		0	0
1966796	13:00:50	13:00:50	5479	2		0	0
1966796	13:01:26	13:01:26	13635	3		0	0
1966796	13:02:19	13:02:19	5481	4		0	0
1966796	13:03:25	13:03:25	13105	5		0	0
1966796	13:05:00	13:05:00	5504	6		0	0
1966796	13:05:55	13:05:55	13192	7		0	0
1966796	13:07:11	13:07:11	15182	8		0	0
1966796	13:07:56	13:07:56	15183	9		0	0
1966796	13:08:30	13:08:30	15184	10		0	0
1966796	13:09:05	13:09:05	15185	11		0	0
1966796	13:09:31	13:09:31	15186	12		0	0
1966796	13:09:58	13:09:58	15187	13		0	0
1966796	13:10:51	13:10:51	15188	14		0	0
1966796	13:11:45	13:11:45	15189	15		0	0
1966796	13:12:24	13:12:24	15190	16		0	0
1966796	13:13:00	13:13:00	3569	17		0	0
1966796	13:13:21	13:13:21	15191	18		0	0
1966796	13:13:41	13:13:41	15205	19		0	0
1966796	13:13:57	13:13:57	15206	20		0	0
1966796	13:14:47	13:14:47	21051	21		0	0
1966796	13:15:19	13:15:19	2773	22		0	0
1966796	13:15:36	13:15:36	2774	23		0	0
1966796	13:15:51	13:15:51	15209	24		0	0
1966796	13:16:16	13:16:16	15210	25		0	0
1966796	13:16:41	13:16:41	15211	26		0	0
1966796	13:17:03	13:17:03	2778	27		0	0
1966796	13:17:45	13:17:45	15212	28		0	0
1966796	13:18:16	13:18:16	21264	29		0	0
1966796	13:20:00	13:20:00	2780	30		0	0
1966796	13:21:01	13:21:01	15213	31		0	0
1966796	13:21:21	13:21:21	15214	32		0	0
1966796	13:21:42	13:21:42	3583	33		0	0
1966796	13:28:14	13:28:14	15195	34		0	0
1966796	13:29:00	13:29:00	1022	35		0	0
1966797	13:56:00	13:56:00	21168	1		0	0
1966797	14:00:50	14:00:50	5479	2		0	0
1966797	14:01:26	14:01:26	13635	3		0	0
1966797	14:02:19	14:02:19	5481	4		0	0
1966797	14:03:25	14:03:25	13105	5		0	0
1966797	14:05:00	14:05:00	5504	6		0	0
1966797	14:05:55	14:05:55	13192	7		0	0
1966797	14:07:11	14:07:11	15182	8		0	0
1966797	14:07:56	14:07:56	15183	9		0	0
1966797	14:08:30	14:08:30	15184	10		0	0
1966797	14:09:05	14:09:05	15185	11		0	0
1966797	14:09:31	14:09:31	15186	12		0	0
1966797	14:09:58	14:09:58	15187	13		0	0
1966797	14:10:51	14:10:51	15188	14		0	0
1966797	14:11:45	14:11:45	15189	15		0	0
1966797	14:12:24	14:12:24	15190	16		0	0
1966797	14:13:00	14:13:00	3569	17		0	0
1966797	14:13:21	14:13:21	15191	18		0	0
1966797	14:13:41	14:13:41	15205	19		0	0
1966797	14:13:57	14:13:57	15206	20		0	0
1966797	14:14:47	14:14:47	21051	21		0	0
1966797	14:15:19	14:15:19	2773	22		0	0
1966797	14:15:36	14:15:36	2774	23		0	0
1966797	14:15:51	14:15:51	15209	24		0	0
1966797	14:16:16	14:16:16	15210	25		0	0
1966797	14:16:41	14:16:41	15211	26		0	0
1966797	14:17:03	14:17:03	2778	27		0	0
1966797	14:17:45	14:17:45	15212	28		0	0
1966797	14:18:16	14:18:16	21264	29		0	0
1966797	14:20:00	14:20:00	2780	30		0	0
1966797	14:21:01	14:21:01	15213	31		0	0
1966797	14:21:21	14:21:21	15214	32		0	0
1966797	14:21:42	14:21:42	3583	33		0	0
1966797	14:28:14	14:28:14	15195	34		0	0
1966797	14:29:00	14:29:00	1022	35		0	0
1966798	14:56:00	14:56:00	21168	1		0	0
1966798	15:00:50	15:00:50	5479	2		0	0
1966798	15:01:26	15:01:26	13635	3		0	0
1966798	15:02:19	15:02:19	5481	4		0	0
1966798	15:03:25	15:03:25	13105	5		0	0
1966798	15:05:00	15:05:00	5504	6		0	0
1966798	15:05:55	15:05:55	13192	7		0	0
1966798	15:07:11	15:07:11	15182	8		0	0
1966798	15:07:56	15:07:56	15183	9		0	0
1966798	15:08:30	15:08:30	15184	10		0	0
1966798	15:09:05	15:09:05	15185	11		0	0
1966798	15:09:31	15:09:31	15186	12		0	0
1966798	15:09:58	15:09:58	15187	13		0	0
1966798	15:10:51	15:10:51	15188	14		0	0
1966798	15:11:45	15:11:45	15189	15		0	0
1966798	15:12:24	15:12:24	15190	16		0	0
1966798	15:13:00	15:13:00	3569	17		0	0
1966798	15:13:21	15:13:21	15191	18		0	0
1966798	15:13:41	15:13:41	15205	19		0	0
1966798	15:13:57	15:13:57	15206	20		0	0
1966798	15:14:47	15:14:47	21051	21		0	0
1966798	15:15:19	15:15:19	2773	22		0	0
1966798	15:15:36	15:15:36	2774	23		0	0
1966798	15:15:51	15:15:51	15209	24		0	0
1966798	15:16:16	15:16:16	15210	25		0	0
1966798	15:16:41	15:16:41	15211	26		0	0
1966798	15:17:03	15:17:03	2778	27		0	0
1966798	15:17:45	15:17:45	15212	28		0	0
1966798	15:18:16	15:18:16	21264	29		0	0
1966798	15:20:00	15:20:00	2780	30		0	0
1966798	15:21:01	15:21:01	15213	31		0	0
1966798	15:21:21	15:21:21	15214	32		0	0
1966798	15:21:42	15:21:42	3583	33		0	0
1966798	15:28:14	15:28:14	15195	34		0	0
1966798	15:29:00	15:29:00	1022	35		0	0
1966799	15:54:00	15:54:00	21168	1		0	0
1966799	15:59:22	15:59:22	5479	2		0	0
1966799	16:00:02	16:00:02	13635	3		0	0
1966799	16:01:01	16:01:01	5481	4		0	0
1966799	16:02:14	16:02:14	13105	5		0	0
1966799	16:04:00	16:04:00	5504	6		0	0
1966799	16:05:09	16:05:09	13192	7		0	0
1966799	16:06:44	16:06:44	15182	8		0	0
1966799	16:07:41	16:07:41	15183	9		0	0
1966799	16:08:24	16:08:24	15184	10		0	0
1966799	16:09:08	16:09:08	15185	11		0	0
1966799	16:09:41	16:09:41	15186	12		0	0
1966799	16:10:15	16:10:15	15187	13		0	0
1966799	16:11:22	16:11:22	15188	14		0	0
1966799	16:12:30	16:12:30	15189	15		0	0
1966799	16:13:19	16:13:19	15190	16		0	0
1966799	16:14:00	16:14:00	3569	17		0	0
1966799	16:14:21	16:14:21	15191	18		0	0
1966799	16:14:41	16:14:41	15205	19		0	0
1966799	16:14:57	16:14:57	15206	20		0	0
1966799	16:15:47	16:15:47	21051	21		0	0
1966799	16:16:19	16:16:19	2773	22		0	0
1966799	16:16:36	16:16:36	2774	23		0	0
1966799	16:16:51	16:16:51	15209	24		0	0
1966799	16:17:16	16:17:16	15210	25		0	0
1966799	16:17:41	16:17:41	15211	26		0	0
1966799	16:18:03	16:18:03	2778	27		0	0
1966799	16:18:45	16:18:45	15212	28		0	0
1966799	16:19:16	16:19:16	21264	29		0	0
1966799	16:21:00	16:21:00	2780	30		0	0
1966799	16:22:01	16:22:01	15213	31		0	0
1966799	16:22:21	16:22:21	15214	32		0	0
1966799	16:22:42	16:22:42	3583	33		0	0
1966799	16:29:14	16:29:14	15195	34		0	0
1966799	16:30:00	16:30:00	1022	35		0	0
1966800	16:24:00	16:24:00	21168	1		0	0
1966800	16:29:22	16:29:22	5479	2		0	0
1966800	16:30:02	16:30:02	13635	3		0	0
1966800	16:31:01	16:31:01	5481	4		0	0
1966800	16:32:14	16:32:14	13105	5		0	0
1966800	16:34:00	16:34:00	5504	6		0	0
1966800	16:35:09	16:35:09	13192	7		0	0
1966800	16:36:44	16:36:44	15182	8		0	0
1966800	16:37:41	16:37:41	15183	9		0	0
1966800	16:38:24	16:38:24	15184	10		0	0
1966800	16:39:08	16:39:08	15185	11		0	0
1966800	16:39:41	16:39:41	15186	12		0	0
1966800	16:40:15	16:40:15	15187	13		0	0
1966800	16:41:22	16:41:22	15188	14		0	0
1966800	16:42:30	16:42:30	15189	15		0	0
1966800	16:43:19	16:43:19	15190	16		0	0
1966800	16:44:00	16:44:00	3569	17		0	0
1966800	16:44:21	16:44:21	15191	18		0	0
1966800	16:44:41	16:44:41	15205	19		0	0
1966800	16:44:57	16:44:57	15206	20		0	0
1966800	16:45:47	16:45:47	21051	21		0	0
1966800	16:46:19	16:46:19	2773	22		0	0
1966800	16:46:36	16:46:36	2774	23		0	0
1966800	16:46:51	16:46:51	15209	24		0	0
1966800	16:47:16	16:47:16	15210	25		0	0
1966800	16:47:41	16:47:41	15211	26		0	0
1966800	16:48:03	16:48:03	2778	27		0	0
1966800	16:48:45	16:48:45	15212	28		0	0
1966800	16:49:16	16:49:16	21264	29		0	0
1966800	16:51:00	16:51:00	2780	30		0	0
1966800	16:52:01	16:52:01	15213	31		0	0
1966800	16:52:21	16:52:21	15214	32		0	0
1966800	16:52:42	16:52:42	3583	33		0	0
1966800	16:59:14	16:59:14	15195	34		0	0
1966800	17:00:00	17:00:00	1022	35		0	0
1966801	16:54:00	16:54:00	21168	1		0	0
1966801	16:59:22	16:59:22	5479	2		0	0
1966801	17:00:02	17:00:02	13635	3		0	0
1966801	17:01:01	17:01:01	5481	4		0	0
1966801	17:02:14	17:02:14	13105	5		0	0
1966801	17:04:00	17:04:00	5504	6		0	0
1966801	17:05:09	17:05:09	13192	7		0	0
1966801	17:06:44	17:06:44	15182	8		0	0
1966801	17:07:41	17:07:41	15183	9		0	0
1966801	17:08:24	17:08:24	15184	10		0	0
1966801	17:09:08	17:09:08	15185	11		0	0
1966801	17:09:41	17:09:41	15186	12		0	0
1966801	17:10:15	17:10:15	15187	13		0	0
1966801	17:11:22	17:11:22	15188	14		0	0
1966801	17:12:30	17:12:30	15189	15		0	0
1966801	17:13:19	17:13:19	15190	16		0	0
1966801	17:14:00	17:14:00	3569	17		0	0
1966801	17:14:21	17:14:21	15191	18		0	0
1966801	17:14:41	17:14:41	15205	19		0	0
1966801	17:14:57	17:14:57	15206	20		0	0
1966801	17:15:47	17:15:47	21051	21		0	0
1966801	17:16:19	17:16:19	2773	22		0	0
1966801	17:16:36	17:16:36	2774	23		0	0
1966801	17:16:51	17:16:51	15209	24		0	0
1966801	17:17:16	17:17:16	15210	25		0	0
1966801	17:17:41	17:17:41	15211	26		0	0
1966801	17:18:03	17:18:03	2778	27		0	0
1966801	17:18:45	17:18:45	15212	28		0	0
1966801	17:19:16	17:19:16	21264	29		0	0
1966801	17:21:00	17:21:00	2780	30		0	0
1966801	17:22:01	17:22:01	15213	31		0	0
1966801	17:22:21	17:22:21	15214	32		0	0
1966801	17:22:42	17:22:42	3583	33		0	0
1966801	17:29:14	17:29:14	15195	34		0	0
1966801	17:30:00	17:30:00	1022	35		0	0
1966802	17:30:00	17:30:00	21168	1		0	0
1966802	17:33:45	17:33:45	5479	2		0	0
1966802	17:34:13	17:34:13	13635	3		0	0
1966802	17:34:54	17:34:54	5481	4		0	0
1966802	17:35:45	17:35:45	13105	5		0	0
1966802	17:37:00	17:37:00	5504	6		0	0
1966802	17:37:48	17:37:48	13192	7		0	0
1966802	17:38:54	17:38:54	15182	8		0	0
1966802	17:39:34	17:39:34	15183	9		0	0
1966802	17:40:04	17:40:04	15184	10		0	0
1966802	17:40:35	17:40:35	15185	11		0	0
1966802	17:40:58	17:40:58	15186	12		0	0
1966802	17:41:22	17:41:22	15187	13		0	0
1966802	17:42:08	17:42:08	15188	14		0	0
1966802	17:42:56	17:42:56	15189	15		0	0
1966802	17:43:30	17:43:30	15190	16		0	0
1966802	17:44:00	17:44:00	3569	17		0	0
1966802	17:44:21	17:44:21	15191	18		0	0
1966802	17:44:41	17:44:41	15205	19		0	0
1966802	17:44:57	17:44:57	15206	20		0	0
1966802	17:45:47	17:45:47	21051	21		0	0
1966802	17:46:19	17:46:19	2773	22		0	0
1966802	17:46:36	17:46:36	2774	23		0	0
1966802	17:46:51	17:46:51	15209	24		0	0
1966802	17:47:16	17:47:16	15210	25		0	0
1966802	17:47:41	17:47:41	15211	26		0	0
1966802	17:48:03	17:48:03	2778	27		0	0
1966802	17:48:45	17:48:45	15212	28		0	0
1966802	17:49:16	17:49:16	21264	29		0	0
1966802	17:51:00	17:51:00	2780	30		0	0
1966802	17:52:01	17:52:01	15213	31		0	0
1966802	17:52:21	17:52:21	15214	32		0	0
1966802	17:52:42	17:52:42	3583	33		0	0
1966802	17:59:14	17:59:14	15195	34		0	0
1966802	18:00:00	18:00:00	1022	35		0	0
1966803	17:53:00	17:53:00	21168	1		0	0
1966803	17:56:45	17:56:45	5479	2		0	0
1966803	17:57:13	17:57:13	13635	3		0	0
1966803	17:57:54	17:57:54	5481	4		0	0
1966803	17:58:45	17:58:45	13105	5		0	0
1966803	18:00:00	18:00:00	5504	6		0	0
1966803	18:00:48	18:00:48	13192	7		0	0
1966803	18:01:54	18:01:54	15182	8		0	0
1966803	18:02:34	18:02:34	15183	9		0	0
1966803	18:03:04	18:03:04	15184	10		0	0
1966803	18:03:35	18:03:35	15185	11		0	0
1966803	18:03:58	18:03:58	15186	12		0	0
1966803	18:04:22	18:04:22	15187	13		0	0
1966803	18:05:08	18:05:08	15188	14		0	0
1966803	18:05:56	18:05:56	15189	15		0	0
1966803	18:06:30	18:06:30	15190	16		0	0
1966803	18:07:00	18:07:00	3569	17		0	0
1966803	18:07:21	18:07:21	15191	18		0	0
1966803	18:07:41	18:07:41	15205	19		0	0
1966803	18:07:57	18:07:57	15206	20		0	0
1966803	18:08:47	18:08:47	21051	21		0	0
1966803	18:09:19	18:09:19	2773	22		0	0
1966803	18:09:36	18:09:36	2774	23		0	0
1966803	18:09:51	18:09:51	15209	24		0	0
1966803	18:10:16	18:10:16	15210	25		0	0
1966803	18:10:41	18:10:41	15211	26		0	0
1966803	18:11:03	18:11:03	2778	27		0	0
1966803	18:11:45	18:11:45	15212	28		0	0
1966803	18:12:16	18:12:16	21264	29		0	0
1966803	18:14:00	18:14:00	2780	30		0	0
1966803	18:15:01	18:15:01	15213	31		0	0
1966803	18:15:21	18:15:21	15214	32		0	0
1966803	18:15:42	18:15:42	3583	33		0	0
1966803	18:22:14	18:22:14	15195	34		0	0
1966803	18:23:00	18:23:00	1022	35		0	0
1966804	18:23:00	18:23:00	21168	1		0	0
1966804	18:26:45	18:26:45	5479	2		0	0
1966804	18:27:13	18:27:13	13635	3		0	0
1966804	18:27:54	18:27:54	5481	4		0	0
1966804	18:28:45	18:28:45	13105	5		0	0
1966804	18:30:00	18:30:00	5504	6		0	0
1966804	18:30:48	18:30:48	13192	7		0	0
1966804	18:31:54	18:31:54	15182	8		0	0
1966804	18:32:34	18:32:34	15183	9		0	0
1966804	18:33:04	18:33:04	15184	10		0	0
1966804	18:33:35	18:33:35	15185	11		0	0
1966804	18:33:58	18:33:58	15186	12		0	0
1966804	18:34:22	18:34:22	15187	13		0	0
1966804	18:35:08	18:35:08	15188	14		0	0
1966804	18:35:56	18:35:56	15189	15		0	0
1966804	18:36:30	18:36:30	15190	16		0	0
1966804	18:37:00	18:37:00	3569	17		0	0
1966804	18:37:21	18:37:21	15191	18		0	0
1966804	18:37:41	18:37:41	15205	19		0	0
1966804	18:37:57	18:37:57	15206	20		0	0
1966804	18:38:47	18:38:47	21051	21		0	0
1966804	18:39:19	18:39:19	2773	22		0	0
1966804	18:39:36	18:39:36	2774	23		0	0
1966804	18:39:51	18:39:51	15209	24		0	0
1966804	18:40:16	18:40:16	15210	25		0	0
1966804	18:40:41	18:40:41	15211	26		0	0
1966804	18:41:03	18:41:03	2778	27		0	0
1966804	18:41:45	18:41:45	15212	28		0	0
1966804	18:42:16	18:42:16	21264	29		0	0
1966804	18:44:00	18:44:00	2780	30		0	0
1966804	18:45:01	18:45:01	15213	31		0	0
1966804	18:45:21	18:45:21	15214	32		0	0
1966804	18:45:42	18:45:42	3583	33		0	0
1966804	18:52:14	18:52:14	15195	34		0	0
1966804	18:53:00	18:53:00	1022	35		0	0
1966805	5:55:00	5:55:00	21168	1		0	0
1966805	5:58:45	5:58:45	5479	2		0	0
1966805	5:59:13	5:59:13	13635	3		0	0
1966805	5:59:54	5:59:54	5481	4		0	0
1966805	6:00:45	6:00:45	13105	5		0	0
1966805	6:02:00	6:02:00	5504	6		0	0
1966805	6:02:41	6:02:41	13192	7		0	0
1966805	6:03:38	6:03:38	15182	8		0	0
1966805	6:04:12	6:04:12	15183	9		0	0
1966805	6:04:38	6:04:38	15184	10		0	0
1966805	6:05:04	6:05:04	15185	11		0	0
1966805	6:05:24	6:05:24	15186	12		0	0
1966805	6:05:44	6:05:44	15187	13		0	0
1966805	6:06:24	6:06:24	15188	14		0	0
1966805	6:07:05	6:07:05	15189	15		0	0
1966805	6:07:34	6:07:34	15190	16		0	0
1966805	6:08:00	6:08:00	3569	17		0	0
1966805	6:08:18	6:08:18	15191	18		0	0
1966805	6:08:35	6:08:35	15205	19		0	0
1966805	6:08:49	6:08:49	15206	20		0	0
1966805	6:09:32	6:09:32	21051	21		0	0
1966805	6:10:00	6:10:00	2773	22		0	0
1966805	6:10:14	6:10:14	2774	23		0	0
1966805	6:10:27	6:10:27	15209	24		0	0
1966805	6:10:49	6:10:49	15210	25		0	0
1966805	6:11:10	6:11:10	15211	26		0	0
1966805	6:11:29	6:11:29	2778	27		0	0
1966805	6:12:05	6:12:05	15212	28		0	0
1966805	6:12:31	6:12:31	21264	29		0	0
1966805	6:14:00	6:14:00	2780	30		0	0
1966805	6:15:01	6:15:01	15213	31		0	0
1966805	6:15:21	6:15:21	15214	32		0	0
1966805	6:15:42	6:15:42	3583	33		0	0
1966805	6:22:14	6:22:14	15195	34		0	0
1966805	6:23:00	6:23:00	1022	35		0	0
1966806	7:33:00	7:33:00	1022	1		0	0
1966806	7:34:05	7:34:05	13100	2		0	0
1966806	7:36:00	7:36:00	9557	3		0	0
1966806	7:37:04	7:37:04	15199	4		0	0
1966806	7:37:34	7:37:34	15200	5		0	0
1966806	7:38:12	7:38:12	15201	6		0	0
1966806	7:38:26	7:38:26	2786	7		0	0
1966806	7:38:40	7:38:40	15202	8		0	0
1966806	7:39:00	7:39:00	15203	9		0	0
1966806	7:39:43	7:39:43	22563	10		0	0
1966806	7:40:00	7:40:00	2789	11		0	0
1966806	7:41:24	7:41:24	22951	12		0	0
1966806	7:41:50	7:41:50	15204	13		0	0
1966806	7:42:31	7:42:31	2791	14		0	0
1966806	7:42:45	7:42:45	15217	15		0	0
1966806	7:43:09	7:43:09	15218	16		0	0
1966806	7:43:23	7:43:23	15219	17		0	0
1966806	7:43:43	7:43:43	15220	18		0	0
1966806	7:43:58	7:43:58	15221	19		0	0
1966806	7:44:20	7:44:20	15222	20		0	0
1966806	7:44:59	7:44:59	21262	21		0	0
1966806	7:45:17	7:45:17	15224	22		0	0
1966806	7:45:36	7:45:36	15225	23		0	0
1966806	7:46:00	7:46:00	15226	24		0	0
1966806	7:46:31	7:46:31	15227	25		0	0
1966806	7:46:57	7:46:57	15228	26		0	0
1966806	7:47:45	7:47:45	15229	27		0	0
1966806	7:48:32	7:48:32	15230	28		0	0
1966806	7:48:56	7:48:56	4169	29		0	0
1966806	7:49:19	7:49:19	4170	30		0	0
1966806	7:50:09	7:50:09	15231	31		0	0
1966806	7:51:21	7:51:21	13182	32		0	0
1966806	7:52:06	7:52:06	22306	33		0	0
1966806	7:53:00	7:53:00	5498	34		0	0
1966806	7:54:52	7:54:52	13257	35		0	0
1966806	7:56:03	7:56:03	5485	36		0	0
1966806	7:56:56	7:56:56	13792	37		0	0
1966806	7:57:54	7:57:54	14483	38		0	0
1966806	7:59:33	7:59:33	21817	39		0	0
1966806	8:03:00	8:03:00	21168	40		0	0
1966807	8:03:00	8:03:00	1022	1		0	0
1966807	8:04:05	8:04:05	13100	2		0	0
1966807	8:06:00	8:06:00	9557	3		0	0
1966807	8:07:04	8:07:04	15199	4		0	0
1966807	8:07:34	8:07:34	15200	5		0	0
1966807	8:08:12	8:08:12	15201	6		0	0
1966807	8:08:26	8:08:26	2786	7		0	0
1966807	8:08:40	8:08:40	15202	8		0	0
1966807	8:09:00	8:09:00	15203	9		0	0
1966807	8:09:43	8:09:43	22563	10		0	0
1966807	8:10:00	8:10:00	2789	11		0	0
1966807	8:11:24	8:11:24	22951	12		0	0
1966807	8:11:50	8:11:50	15204	13		0	0
1966807	8:12:31	8:12:31	2791	14		0	0
1966807	8:12:45	8:12:45	15217	15		0	0
1966807	8:13:09	8:13:09	15218	16		0	0
1966807	8:13:23	8:13:23	15219	17		0	0
1966807	8:13:43	8:13:43	15220	18		0	0
1966807	8:13:58	8:13:58	15221	19		0	0
1966807	8:14:20	8:14:20	15222	20		0	0
1966807	8:14:59	8:14:59	21262	21		0	0
1966807	8:15:17	8:15:17	15224	22		0	0
1966807	8:15:36	8:15:36	15225	23		0	0
1966807	8:16:00	8:16:00	15226	24		0	0
1966807	8:16:31	8:16:31	15227	25		0	0
1966807	8:16:57	8:16:57	15228	26		0	0
1966807	8:17:45	8:17:45	15229	27		0	0
1966807	8:18:32	8:18:32	15230	28		0	0
1966807	8:18:56	8:18:56	4169	29		0	0
1966807	8:19:19	8:19:19	4170	30		0	0
1966807	8:20:09	8:20:09	15231	31		0	0
1966807	8:21:21	8:21:21	13182	32		0	0
1966807	8:22:06	8:22:06	22306	33		0	0
1966807	8:23:00	8:23:00	5498	34		0	0
1966807	8:24:52	8:24:52	13257	35		0	0
1966807	8:26:03	8:26:03	5485	36		0	0
1966807	8:26:56	8:26:56	13792	37		0	0
1966807	8:27:54	8:27:54	14483	38		0	0
1966807	8:29:33	8:29:33	21817	39		0	0
1966807	8:33:00	8:33:00	21168	40		0	0
1966808	8:33:00	8:33:00	1022	1		0	0
1966808	8:34:05	8:34:05	13100	2		0	0
1966808	8:36:00	8:36:00	9557	3		0	0
1966808	8:37:04	8:37:04	15199	4		0	0
1966808	8:37:34	8:37:34	15200	5		0	0
1966808	8:38:12	8:38:12	15201	6		0	0
1966808	8:38:26	8:38:26	2786	7		0	0
1966808	8:38:40	8:38:40	15202	8		0	0
1966808	8:39:00	8:39:00	15203	9		0	0
1966808	8:39:43	8:39:43	22563	10		0	0
1966808	8:40:00	8:40:00	2789	11		0	0
1966808	8:41:24	8:41:24	22951	12		0	0
1966808	8:41:50	8:41:50	15204	13		0	0
1966808	8:42:31	8:42:31	2791	14		0	0
1966808	8:42:45	8:42:45	15217	15		0	0
1966808	8:43:09	8:43:09	15218	16		0	0
1966808	8:43:23	8:43:23	15219	17		0	0
1966808	8:43:43	8:43:43	15220	18		0	0
1966808	8:43:58	8:43:58	15221	19		0	0
1966808	8:44:20	8:44:20	15222	20		0	0
1966808	8:44:59	8:44:59	21262	21		0	0
1966808	8:45:17	8:45:17	15224	22		0	0
1966808	8:45:36	8:45:36	15225	23		0	0
1966808	8:46:00	8:46:00	15226	24		0	0
1966808	8:46:31	8:46:31	15227	25		0	0
1966808	8:46:57	8:46:57	15228	26		0	0
1966808	8:47:45	8:47:45	15229	27		0	0
1966808	8:48:32	8:48:32	15230	28		0	0
1966808	8:48:56	8:48:56	4169	29		0	0
1966808	8:49:19	8:49:19	4170	30		0	0
1966808	8:50:09	8:50:09	15231	31		0	0
1966808	8:51:21	8:51:21	13182	32		0	0
1966808	8:52:06	8:52:06	22306	33		0	0
1966808	8:53:00	8:53:00	5498	34		0	0
1966808	8:54:52	8:54:52	13257	35		0	0
1966808	8:56:03	8:56:03	5485	36		0	0
1966808	8:56:56	8:56:56	13792	37		0	0
1966808	8:57:54	8:57:54	14483	38		0	0
1966808	8:59:33	8:59:33	21817	39		0	0
1966808	9:03:00	9:03:00	21168	40		0	0
1966809	9:03:00	9:03:00	1022	1		0	0
1966809	9:04:05	9:04:05	13100	2		0	0
1966809	9:06:00	9:06:00	9557	3		0	0
1966809	9:07:04	9:07:04	15199	4		0	0
1966809	9:07:34	9:07:34	15200	5		0	0
1966809	9:08:12	9:08:12	15201	6		0	0
1966809	9:08:26	9:08:26	2786	7		0	0
1966809	9:08:40	9:08:40	15202	8		0	0
1966809	9:09:00	9:09:00	15203	9		0	0
1966809	9:09:43	9:09:43	22563	10		0	0
1966809	9:10:00	9:10:00	2789	11		0	0
1966809	9:11:24	9:11:24	22951	12		0	0
1966809	9:11:50	9:11:50	15204	13		0	0
1966809	9:12:31	9:12:31	2791	14		0	0
1966809	9:12:45	9:12:45	15217	15		0	0
1966809	9:13:09	9:13:09	15218	16		0	0
1966809	9:13:23	9:13:23	15219	17		0	0
1966809	9:13:43	9:13:43	15220	18		0	0
1966809	9:13:58	9:13:58	15221	19		0	0
1966809	9:14:20	9:14:20	15222	20		0	0
1966809	9:14:59	9:14:59	21262	21		0	0
1966809	9:15:17	9:15:17	15224	22		0	0
1966809	9:15:36	9:15:36	15225	23		0	0
1966809	9:16:00	9:16:00	15226	24		0	0
1966809	9:16:27	9:16:27	15227	25		0	0
1966809	9:16:49	9:16:49	15228	26		0	0
1966809	9:17:30	9:17:30	15229	27		0	0
1966809	9:18:11	9:18:11	15230	28		0	0
1966809	9:18:31	9:18:31	4169	29		0	0
1966809	9:18:51	9:18:51	4170	30		0	0
1966809	9:19:34	9:19:34	15231	31		0	0
1966809	9:20:35	9:20:35	13182	32		0	0
1966809	9:21:14	9:21:14	22306	33		0	0
1966809	9:22:00	9:22:00	5498	34		0	0
1966809	9:23:52	9:23:52	13257	35		0	0
1966809	9:25:03	9:25:03	5485	36		0	0
1966809	9:25:56	9:25:56	13792	37		0	0
1966809	9:26:54	9:26:54	14483	38		0	0
1966809	9:28:33	9:28:33	21817	39		0	0
1966809	9:32:00	9:32:00	21168	40		0	0
1966810	10:33:00	10:33:00	1022	1		0	0
1966810	10:34:05	10:34:05	13100	2		0	0
1966810	10:36:00	10:36:00	9557	3		0	0
1966810	10:37:04	10:37:04	15199	4		0	0
1966810	10:37:34	10:37:34	15200	5		0	0
1966810	10:38:12	10:38:12	15201	6		0	0
1966810	10:38:26	10:38:26	2786	7		0	0
1966810	10:38:40	10:38:40	15202	8		0	0
1966810	10:39:00	10:39:00	15203	9		0	0
1966810	10:39:43	10:39:43	22563	10		0	0
1966810	10:40:00	10:40:00	2789	11		0	0
1966810	10:41:24	10:41:24	22951	12		0	0
1966810	10:41:50	10:41:50	15204	13		0	0
1966810	10:42:31	10:42:31	2791	14		0	0
1966810	10:42:45	10:42:45	15217	15		0	0
1966810	10:43:09	10:43:09	15218	16		0	0
1966810	10:43:23	10:43:23	15219	17		0	0
1966810	10:43:43	10:43:43	15220	18		0	0
1966810	10:43:58	10:43:58	15221	19		0	0
1966810	10:44:20	10:44:20	15222	20		0	0
1966810	10:44:59	10:44:59	21262	21		0	0
1966810	10:45:17	10:45:17	15224	22		0	0
1966810	10:45:36	10:45:36	15225	23		0	0
1966810	10:46:00	10:46:00	15226	24		0	0
1966810	10:46:27	10:46:27	15227	25		0	0
1966810	10:46:49	10:46:49	15228	26		0	0
1966810	10:47:30	10:47:30	15229	27		0	0
1966810	10:48:11	10:48:11	15230	28		0	0
1966810	10:48:31	10:48:31	4169	29		0	0
1966810	10:48:51	10:48:51	4170	30		0	0
1966810	10:49:34	10:49:34	15231	31		0	0
1966810	10:50:35	10:50:35	13182	32		0	0
1966810	10:51:14	10:51:14	22306	33		0	0
1966810	10:52:00	10:52:00	5498	34		0	0
1966810	10:53:52	10:53:52	13257	35		0	0
1966810	10:55:03	10:55:03	5485	36		0	0
1966810	10:55:56	10:55:56	13792	37		0	0
1966810	10:56:54	10:56:54	14483	38		0	0
1966810	10:58:33	10:58:33	21817	39		0	0
1966810	11:02:00	11:02:00	21168	40		0	0
1966811	11:33:00	11:33:00	1022	1		0	0
1966811	11:34:05	11:34:05	13100	2		0	0
1966811	11:36:00	11:36:00	9557	3		0	0
1966811	11:37:04	11:37:04	15199	4		0	0
1966811	11:37:34	11:37:34	15200	5		0	0
1966811	11:38:12	11:38:12	15201	6		0	0
1966811	11:38:26	11:38:26	2786	7		0	0
1966811	11:38:40	11:38:40	15202	8		0	0
1966811	11:39:00	11:39:00	15203	9		0	0
1966811	11:39:43	11:39:43	22563	10		0	0
1966811	11:40:00	11:40:00	2789	11		0	0
1966811	11:41:24	11:41:24	22951	12		0	0
1966811	11:41:50	11:41:50	15204	13		0	0
1966811	11:42:31	11:42:31	2791	14		0	0
1966811	11:42:45	11:42:45	15217	15		0	0
1966811	11:43:09	11:43:09	15218	16		0	0
1966811	11:43:23	11:43:23	15219	17		0	0
1966811	11:43:43	11:43:43	15220	18		0	0
1966811	11:43:58	11:43:58	15221	19		0	0
1966811	11:44:20	11:44:20	15222	20		0	0
1966811	11:44:59	11:44:59	21262	21		0	0
1966811	11:45:17	11:45:17	15224	22		0	0
1966811	11:45:36	11:45:36	15225	23		0	0
1966811	11:46:00	11:46:00	15226	24		0	0
1966811	11:46:27	11:46:27	15227	25		0	0
1966811	11:46:49	11:46:49	15228	26		0	0
1966811	11:47:30	11:47:30	15229	27		0	0
1966811	11:48:11	11:48:11	15230	28		0	0
1966811	11:48:31	11:48:31	4169	29		0	0
1966811	11:48:51	11:48:51	4170	30		0	0
1966811	11:49:34	11:49:34	15231	31		0	0
1966811	11:50:35	11:50:35	13182	32		0	0
1966811	11:51:14	11:51:14	22306	33		0	0
1966811	11:52:00	11:52:00	5498	34		0	0
1966811	11:53:52	11:53:52	13257	35		0	0
1966811	11:55:03	11:55:03	5485	36		0	0
1966811	11:55:56	11:55:56	13792	37		0	0
1966811	11:56:54	11:56:54	14483	38		0	0
1966811	11:58:33	11:58:33	21817	39		0	0
1966811	12:02:00	12:02:00	21168	40		0	0
1966812	12:33:00	12:33:00	1022	1		0	0
1966812	12:34:05	12:34:05	13100	2		0	0
1966812	12:36:00	12:36:00	9557	3		0	0
1966812	12:37:04	12:37:04	15199	4		0	0
1966812	12:37:34	12:37:34	15200	5		0	0
1966812	12:38:12	12:38:12	15201	6		0	0
1966812	12:38:26	12:38:26	2786	7		0	0
1966812	12:38:40	12:38:40	15202	8		0	0
1966812	12:39:00	12:39:00	15203	9		0	0
1966812	12:39:43	12:39:43	22563	10		0	0
1966812	12:40:00	12:40:00	2789	11		0	0
1966812	12:41:24	12:41:24	22951	12		0	0
1966812	12:41:50	12:41:50	15204	13		0	0
1966812	12:42:31	12:42:31	2791	14		0	0
1966812	12:42:45	12:42:45	15217	15		0	0
1966812	12:43:09	12:43:09	15218	16		0	0
1966812	12:43:23	12:43:23	15219	17		0	0
1966812	12:43:43	12:43:43	15220	18		0	0
1966812	12:43:58	12:43:58	15221	19		0	0
1966812	12:44:20	12:44:20	15222	20		0	0
1966812	12:44:59	12:44:59	21262	21		0	0
1966812	12:45:17	12:45:17	15224	22		0	0
1966812	12:45:36	12:45:36	15225	23		0	0
1966812	12:46:00	12:46:00	15226	24		0	0
1966812	12:46:27	12:46:27	15227	25		0	0
1966812	12:46:49	12:46:49	15228	26		0	0
1966812	12:47:30	12:47:30	15229	27		0	0
1966812	12:48:11	12:48:11	15230	28		0	0
1966812	12:48:31	12:48:31	4169	29		0	0
1966812	12:48:51	12:48:51	4170	30		0	0
1966812	12:49:34	12:49:34	15231	31		0	0
1966812	12:50:35	12:50:35	13182	32		0	0
1966812	12:51:14	12:51:14	22306	33		0	0
1966812	12:52:00	12:52:00	5498	34		0	0
1966812	12:53:52	12:53:52	13257	35		0	0
1966812	12:55:03	12:55:03	5485	36		0	0
1966812	12:55:56	12:55:56	13792	37		0	0
1966812	12:56:54	12:56:54	14483	38		0	0
1966812	12:58:33	12:58:33	21817	39		0	0
1966812	13:02:00	13:02:00	21168	40		0	0
1966813	13:33:00	13:33:00	1022	1		0	0
1966813	13:34:05	13:34:05	13100	2		0	0
1966813	13:36:00	13:36:00	9557	3		0	0
1966813	13:37:04	13:37:04	15199	4		0	0
1966813	13:37:34	13:37:34	15200	5		0	0
1966813	13:38:12	13:38:12	15201	6		0	0
1966813	13:38:26	13:38:26	2786	7		0	0
1966813	13:38:40	13:38:40	15202	8		0	0
1966813	13:39:00	13:39:00	15203	9		0	0
1966813	13:39:43	13:39:43	22563	10		0	0
1966813	13:40:00	13:40:00	2789	11		0	0
1966813	13:41:24	13:41:24	22951	12		0	0
1966813	13:41:50	13:41:50	15204	13		0	0
1966813	13:42:31	13:42:31	2791	14		0	0
1966813	13:42:45	13:42:45	15217	15		0	0
1966813	13:43:09	13:43:09	15218	16		0	0
1966813	13:43:23	13:43:23	15219	17		0	0
1966813	13:43:43	13:43:43	15220	18		0	0
1966813	13:43:58	13:43:58	15221	19		0	0
1966813	13:44:20	13:44:20	15222	20		0	0
1966813	13:44:59	13:44:59	21262	21		0	0
1966813	13:45:17	13:45:17	15224	22		0	0
1966813	13:45:36	13:45:36	15225	23		0	0
1966813	13:46:00	13:46:00	15226	24		0	0
1966813	13:46:27	13:46:27	15227	25		0	0
1966813	13:46:49	13:46:49	15228	26		0	0
1966813	13:47:30	13:47:30	15229	27		0	0
1966813	13:48:11	13:48:11	15230	28		0	0
1966813	13:48:31	13:48:31	4169	29		0	0
1966813	13:48:51	13:48:51	4170	30		0	0
1966813	13:49:34	13:49:34	15231	31		0	0
1966813	13:50:35	13:50:35	13182	32		0	0
1966813	13:51:14	13:51:14	22306	33		0	0
1966813	13:52:00	13:52:00	5498	34		0	0
1966813	13:53:52	13:53:52	13257	35		0	0
1966813	13:55:03	13:55:03	5485	36		0	0
1966813	13:55:56	13:55:56	13792	37		0	0
1966813	13:56:54	13:56:54	14483	38		0	0
1966813	13:58:33	13:58:33	21817	39		0	0
1966813	14:02:00	14:02:00	21168	40		0	0
1966814	14:33:00	14:33:00	1022	1		0	0
1966814	14:34:05	14:34:05	13100	2		0	0
1966814	14:36:00	14:36:00	9557	3		0	0
1966814	14:37:04	14:37:04	15199	4		0	0
1966814	14:37:34	14:37:34	15200	5		0	0
1966814	14:38:12	14:38:12	15201	6		0	0
1966814	14:38:26	14:38:26	2786	7		0	0
1966814	14:38:40	14:38:40	15202	8		0	0
1966814	14:39:00	14:39:00	15203	9		0	0
1966814	14:39:43	14:39:43	22563	10		0	0
1966814	14:40:00	14:40:00	2789	11		0	0
1966814	14:41:24	14:41:24	22951	12		0	0
1966814	14:41:50	14:41:50	15204	13		0	0
1966814	14:42:31	14:42:31	2791	14		0	0
1966814	14:42:45	14:42:45	15217	15		0	0
1966814	14:43:09	14:43:09	15218	16		0	0
1966814	14:43:23	14:43:23	15219	17		0	0
1966814	14:43:43	14:43:43	15220	18		0	0
1966814	14:43:58	14:43:58	15221	19		0	0
1966814	14:44:20	14:44:20	15222	20		0	0
1966814	14:44:59	14:44:59	21262	21		0	0
1966814	14:45:17	14:45:17	15224	22		0	0
1966814	14:45:36	14:45:36	15225	23		0	0
1966814	14:46:00	14:46:00	15226	24		0	0
1966814	14:46:27	14:46:27	15227	25		0	0
1966814	14:46:49	14:46:49	15228	26		0	0
1966814	14:47:30	14:47:30	15229	27		0	0
1966814	14:48:11	14:48:11	15230	28		0	0
1966814	14:48:31	14:48:31	4169	29		0	0
1966814	14:48:51	14:48:51	4170	30		0	0
1966814	14:49:34	14:49:34	15231	31		0	0
1966814	14:50:35	14:50:35	13182	32		0	0
1966814	14:51:14	14:51:14	22306	33		0	0
1966814	14:52:00	14:52:00	5498	34		0	0
1966814	14:53:52	14:53:52	13257	35		0	0
1966814	14:55:03	14:55:03	5485	36		0	0
1966814	14:55:56	14:55:56	13792	37		0	0
1966814	14:56:54	14:56:54	14483	38		0	0
1966814	14:58:33	14:58:33	21817	39		0	0
1966814	15:02:00	15:02:00	21168	40		0	0
1966815	15:33:00	15:33:00	1022	1		0	0
1966815	15:34:05	15:34:05	13100	2		0	0
1966815	15:36:00	15:36:00	9557	3		0	0
1966815	15:37:04	15:37:04	15199	4		0	0
1966815	15:37:34	15:37:34	15200	5		0	0
1966815	15:38:12	15:38:12	15201	6		0	0
1966815	15:38:26	15:38:26	2786	7		0	0
1966815	15:38:40	15:38:40	15202	8		0	0
1966815	15:39:00	15:39:00	15203	9		0	0
1966815	15:39:43	15:39:43	22563	10		0	0
1966815	15:40:00	15:40:00	2789	11		0	0
1966815	15:41:24	15:41:24	22951	12		0	0
1966815	15:41:50	15:41:50	15204	13		0	0
1966815	15:42:31	15:42:31	2791	14		0	0
1966815	15:42:45	15:42:45	15217	15		0	0
1966815	15:43:09	15:43:09	15218	16		0	0
1966815	15:43:23	15:43:23	15219	17		0	0
1966815	15:43:43	15:43:43	15220	18		0	0
1966815	15:43:58	15:43:58	15221	19		0	0
1966815	15:44:20	15:44:20	15222	20		0	0
1966815	15:44:59	15:44:59	21262	21		0	0
1966815	15:45:17	15:45:17	15224	22		0	0
1966815	15:45:36	15:45:36	15225	23		0	0
1966815	15:46:00	15:46:00	15226	24		0	0
1966815	15:46:27	15:46:27	15227	25		0	0
1966815	15:46:49	15:46:49	15228	26		0	0
1966815	15:47:30	15:47:30	15229	27		0	0
1966815	15:48:11	15:48:11	15230	28		0	0
1966815	15:48:31	15:48:31	4169	29		0	0
1966815	15:48:51	15:48:51	4170	30		0	0
1966815	15:49:34	15:49:34	15231	31		0	0
1966815	15:50:35	15:50:35	13182	32		0	0
1966815	15:51:14	15:51:14	22306	33		0	0
1966815	15:52:00	15:52:00	5498	34		0	0
1966815	15:53:52	15:53:52	13257	35		0	0
1966815	15:55:03	15:55:03	5485	36		0	0
1966815	15:55:56	15:55:56	13792	37		0	0
1966815	15:56:54	15:56:54	14483	38		0	0
1966815	15:58:33	15:58:33	21817	39		0	0
1966815	16:02:00	16:02:00	21168	40		0	0
1966816	16:03:00	16:03:00	1022	1		0	0
1966816	16:04:05	16:04:05	13100	2		0	0
1966816	16:06:00	16:06:00	9557	3		0	0
1966816	16:07:04	16:07:04	15199	4		0	0
1966816	16:07:34	16:07:34	15200	5		0	0
1966816	16:08:12	16:08:12	15201	6		0	0
1966816	16:08:26	16:08:26	2786	7		0	0
1966816	16:08:40	16:08:40	15202	8		0	0
1966816	16:09:00	16:09:00	15203	9		0	0
1966816	16:09:43	16:09:43	22563	10		0	0
1966816	16:10:00	16:10:00	2789	11		0	0
1966816	16:11:24	16:11:24	22951	12		0	0
1966816	16:11:50	16:11:50	15204	13		0	0
1966816	16:12:31	16:12:31	2791	14		0	0
1966816	16:12:45	16:12:45	15217	15		0	0
1966816	16:13:09	16:13:09	15218	16		0	0
1966816	16:13:23	16:13:23	15219	17		0	0
1966816	16:13:43	16:13:43	15220	18		0	0
1966816	16:13:58	16:13:58	15221	19		0	0
1966816	16:14:20	16:14:20	15222	20		0	0
1966816	16:14:59	16:14:59	21262	21		0	0
1966816	16:15:17	16:15:17	15224	22		0	0
1966816	16:15:36	16:15:36	15225	23		0	0
1966816	16:16:00	16:16:00	15226	24		0	0
1966816	16:16:36	16:16:36	15227	25		0	0
1966816	16:17:05	16:17:05	15228	26		0	0
1966816	16:18:00	16:18:00	15229	27		0	0
1966816	16:18:54	16:18:54	15230	28		0	0
1966816	16:19:21	16:19:21	4169	29		0	0
1966816	16:19:47	16:19:47	4170	30		0	0
1966816	16:20:45	16:20:45	15231	31		0	0
1966816	16:22:07	16:22:07	13182	32		0	0
1966816	16:22:59	16:22:59	22306	33		0	0
1966816	16:24:00	16:24:00	5498	34		0	0
1966816	16:25:52	16:25:52	13257	35		0	0
1966816	16:27:03	16:27:03	5485	36		0	0
1966816	16:27:56	16:27:56	13792	37		0	0
1966816	16:28:54	16:28:54	14483	38		0	0
1966816	16:30:33	16:30:33	21817	39		0	0
1966816	16:34:00	16:34:00	21168	40		0	0
1966817	16:33:00	16:33:00	1022	1		0	0
1966817	16:34:05	16:34:05	13100	2		0	0
1966817	16:36:00	16:36:00	9557	3		0	0
1966817	16:37:04	16:37:04	15199	4		0	0
1966817	16:37:34	16:37:34	15200	5		0	0
1966817	16:38:12	16:38:12	15201	6		0	0
1966817	16:38:26	16:38:26	2786	7		0	0
1966817	16:38:40	16:38:40	15202	8		0	0
1966817	16:39:00	16:39:00	15203	9		0	0
1966817	16:39:43	16:39:43	22563	10		0	0
1966817	16:40:00	16:40:00	2789	11		0	0
1966817	16:41:24	16:41:24	22951	12		0	0
1966817	16:41:50	16:41:50	15204	13		0	0
1966817	16:42:31	16:42:31	2791	14		0	0
1966817	16:42:45	16:42:45	15217	15		0	0
1966817	16:43:09	16:43:09	15218	16		0	0
1966817	16:43:23	16:43:23	15219	17		0	0
1966817	16:43:43	16:43:43	15220	18		0	0
1966817	16:43:58	16:43:58	15221	19		0	0
1966817	16:44:20	16:44:20	15222	20		0	0
1966817	16:44:59	16:44:59	21262	21		0	0
1966817	16:45:17	16:45:17	15224	22		0	0
1966817	16:45:36	16:45:36	15225	23		0	0
1966817	16:46:00	16:46:00	15226	24		0	0
1966817	16:46:36	16:46:36	15227	25		0	0
1966817	16:47:05	16:47:05	15228	26		0	0
1966817	16:48:00	16:48:00	15229	27		0	0
1966817	16:48:54	16:48:54	15230	28		0	0
1966817	16:49:21	16:49:21	4169	29		0	0
1966817	16:49:47	16:49:47	4170	30		0	0
1966817	16:50:45	16:50:45	15231	31		0	0
1966817	16:52:07	16:52:07	13182	32		0	0
1966817	16:52:59	16:52:59	22306	33		0	0
1966817	16:54:00	16:54:00	5498	34		0	0
1966817	16:55:52	16:55:52	13257	35		0	0
1966817	16:57:03	16:57:03	5485	36		0	0
1966817	16:57:56	16:57:56	13792	37		0	0
1966817	16:58:54	16:58:54	14483	38		0	0
1966817	17:00:33	17:00:33	21817	39		0	0
1966817	17:04:00	17:04:00	21168	40		0	0
1966818	17:03:00	17:03:00	1022	1		0	0
1966818	17:04:05	17:04:05	13100	2		0	0
1966818	17:06:00	17:06:00	9557	3		0	0
1966818	17:07:04	17:07:04	15199	4		0	0
1966818	17:07:34	17:07:34	15200	5		0	0
1966818	17:08:12	17:08:12	15201	6		0	0
1966818	17:08:26	17:08:26	2786	7		0	0
1966818	17:08:40	17:08:40	15202	8		0	0
1966818	17:09:00	17:09:00	15203	9		0	0
1966818	17:09:43	17:09:43	22563	10		0	0
1966818	17:10:00	17:10:00	2789	11		0	0
1966818	17:11:24	17:11:24	22951	12		0	0
1966818	17:11:50	17:11:50	15204	13		0	0
1966818	17:12:31	17:12:31	2791	14		0	0
1966818	17:12:45	17:12:45	15217	15		0	0
1966818	17:13:09	17:13:09	15218	16		0	0
1966818	17:13:23	17:13:23	15219	17		0	0
1966818	17:13:43	17:13:43	15220	18		0	0
1966818	17:13:58	17:13:58	15221	19		0	0
1966818	17:14:20	17:14:20	15222	20		0	0
1966818	17:14:59	17:14:59	21262	21		0	0
1966818	17:15:17	17:15:17	15224	22		0	0
1966818	17:15:36	17:15:36	15225	23		0	0
1966818	17:16:00	17:16:00	15226	24		0	0
1966818	17:16:36	17:16:36	15227	25		0	0
1966818	17:17:05	17:17:05	15228	26		0	0
1966818	17:18:00	17:18:00	15229	27		0	0
1966818	17:18:54	17:18:54	15230	28		0	0
1966818	17:19:21	17:19:21	4169	29		0	0
1966818	17:19:47	17:19:47	4170	30		0	0
1966818	17:20:45	17:20:45	15231	31		0	0
1966818	17:22:07	17:22:07	13182	32		0	0
1966818	17:22:59	17:22:59	22306	33		0	0
1966818	17:24:00	17:24:00	5498	34		0	0
1966818	17:25:52	17:25:52	13257	35		0	0
1966818	17:27:03	17:27:03	5485	36		0	0
1966818	17:27:56	17:27:56	13792	37		0	0
1966818	17:28:54	17:28:54	14483	38		0	0
1966818	17:30:33	17:30:33	21817	39		0	0
1966818	17:34:00	17:34:00	21168	40		0	0
1966819	17:33:00	17:33:00	1022	1		0	0
1966819	17:34:05	17:34:05	13100	2		0	0
1966819	17:36:00	17:36:00	9557	3		0	0
1966819	17:37:04	17:37:04	15199	4		0	0
1966819	17:37:34	17:37:34	15200	5		0	0
1966819	17:38:12	17:38:12	15201	6		0	0
1966819	17:38:26	17:38:26	2786	7		0	0
1966819	17:38:40	17:38:40	15202	8		0	0
1966819	17:39:00	17:39:00	15203	9		0	0
1966819	17:39:43	17:39:43	22563	10		0	0
1966819	17:40:00	17:40:00	2789	11		0	0
1966819	17:41:24	17:41:24	22951	12		0	0
1966819	17:41:50	17:41:50	15204	13		0	0
1966819	17:42:31	17:42:31	2791	14		0	0
1966819	17:42:45	17:42:45	15217	15		0	0
1966819	17:43:09	17:43:09	15218	16		0	0
1966819	17:43:23	17:43:23	15219	17		0	0
1966819	17:43:43	17:43:43	15220	18		0	0
1966819	17:43:58	17:43:58	15221	19		0	0
1966819	17:44:20	17:44:20	15222	20		0	0
1966819	17:44:59	17:44:59	21262	21		0	0
1966819	17:45:17	17:45:17	15224	22		0	0
1966819	17:45:36	17:45:36	15225	23		0	0
1966819	17:46:00	17:46:00	15226	24		0	0
1966819	17:46:36	17:46:36	15227	25		0	0
1966819	17:47:05	17:47:05	15228	26		0	0
1966819	17:48:00	17:48:00	15229	27		0	0
1966819	17:48:54	17:48:54	15230	28		0	0
1966819	17:49:21	17:49:21	4169	29		0	0
1966819	17:49:47	17:49:47	4170	30		0	0
1966819	17:50:45	17:50:45	15231	31		0	0
1966819	17:52:07	17:52:07	13182	32		0	0
1966819	17:52:59	17:52:59	22306	33		0	0
1966819	17:54:00	17:54:00	5498	34		0	0
1966819	17:55:52	17:55:52	13257	35		0	0
1966819	17:57:03	17:57:03	5485	36		0	0
1966819	17:57:56	17:57:56	13792	37		0	0
1966819	17:58:54	17:58:54	14483	38		0	0
1966819	18:00:33	18:00:33	21817	39		0	0
1966819	18:04:00	18:04:00	21168	40		0	0
1966820	18:03:00	18:03:00	1022	1		0	0
1966820	18:04:05	18:04:05	13100	2		0	0
1966820	18:06:00	18:06:00	9557	3		0	0
1966820	18:07:04	18:07:04	15199	4		0	0
1966820	18:07:34	18:07:34	15200	5		0	0
1966820	18:08:12	18:08:12	15201	6		0	0
1966820	18:08:26	18:08:26	2786	7		0	0
1966820	18:08:40	18:08:40	15202	8		0	0
1966820	18:09:00	18:09:00	15203	9		0	0
1966820	18:09:43	18:09:43	22563	10		0	0
1966820	18:10:00	18:10:00	2789	11		0	0
1966820	18:11:24	18:11:24	22951	12		0	0
1966820	18:11:50	18:11:50	15204	13		0	0
1966820	18:12:31	18:12:31	2791	14		0	0
1966820	18:12:45	18:12:45	15217	15		0	0
1966820	18:13:09	18:13:09	15218	16		0	0
1966820	18:13:23	18:13:23	15219	17		0	0
1966820	18:13:43	18:13:43	15220	18		0	0
1966820	18:13:58	18:13:58	15221	19		0	0
1966820	18:14:20	18:14:20	15222	20		0	0
1966820	18:14:59	18:14:59	21262	21		0	0
1966820	18:15:17	18:15:17	15224	22		0	0
1966820	18:15:36	18:15:36	15225	23		0	0
1966820	18:16:00	18:16:00	15226	24		0	0
1966820	18:16:27	18:16:27	15227	25		0	0
1966820	18:16:49	18:16:49	15228	26		0	0
1966820	18:17:30	18:17:30	15229	27		0	0
1966820	18:18:11	18:18:11	15230	28		0	0
1966820	18:18:31	18:18:31	4169	29		0	0
1966820	18:18:51	18:18:51	4170	30		0	0
1966820	18:19:34	18:19:34	15231	31		0	0
1966820	18:20:35	18:20:35	13182	32		0	0
1966820	18:21:14	18:21:14	22306	33		0	0
1966820	18:22:00	18:22:00	5498	34		0	0
1966820	18:23:52	18:23:52	13257	35		0	0
1966820	18:25:03	18:25:03	5485	36		0	0
1966820	18:25:56	18:25:56	13792	37		0	0
1966820	18:26:54	18:26:54	14483	38		0	0
1966820	18:28:33	18:28:33	21817	39		0	0
1966820	18:32:00	18:32:00	21168	40		0	0
1966821	18:33:00	18:33:00	1022	1		0	0
1966821	18:34:05	18:34:05	13100	2		0	0
1966821	18:36:00	18:36:00	9557	3		0	0
1966821	18:37:04	18:37:04	15199	4		0	0
1966821	18:37:34	18:37:34	15200	5		0	0
1966821	18:38:12	18:38:12	15201	6		0	0
1966821	18:38:26	18:38:26	2786	7		0	0
1966821	18:38:40	18:38:40	15202	8		0	0
1966821	18:39:00	18:39:00	15203	9		0	0
1966821	18:39:43	18:39:43	22563	10		0	0
1966821	18:40:00	18:40:00	2789	11		0	0
1966821	18:41:24	18:41:24	22951	12		0	0
1966821	18:41:50	18:41:50	15204	13		0	0
1966821	18:42:31	18:42:31	2791	14		0	0
1966821	18:42:45	18:42:45	15217	15		0	0
1966821	18:43:09	18:43:09	15218	16		0	0
1966821	18:43:23	18:43:23	15219	17		0	0
1966821	18:43:43	18:43:43	15220	18		0	0
1966821	18:43:58	18:43:58	15221	19		0	0
1966821	18:44:20	18:44:20	15222	20		0	0
1966821	18:44:59	18:44:59	21262	21		0	0
1966821	18:45:17	18:45:17	15224	22		0	0
1966821	18:45:36	18:45:36	15225	23		0	0
1966821	18:46:00	18:46:00	15226	24		0	0
1966821	18:46:27	18:46:27	15227	25		0	0
1966821	18:46:49	18:46:49	15228	26		0	0
1966821	18:47:30	18:47:30	15229	27		0	0
1966821	18:48:11	18:48:11	15230	28		0	0
1966821	18:48:31	18:48:31	4169	29		0	0
1966821	18:48:51	18:48:51	4170	30		0	0
1966821	18:49:34	18:49:34	15231	31		0	0
1966821	18:50:35	18:50:35	13182	32		0	0
1966821	18:51:14	18:51:14	22306	33		0	0
1966821	18:52:00	18:52:00	5498	34		0	0
1966821	18:53:52	18:53:52	13257	35		0	0
1966821	18:55:03	18:55:03	5485	36		0	0
1966821	18:55:56	18:55:56	13792	37		0	0
1966821	18:56:54	18:56:54	14483	38		0	0
1966821	18:58:33	18:58:33	21817	39		0	0
1966821	19:02:00	19:02:00	21168	40		0	0
1966822	19:03:00	19:03:00	1022	1		0	0
1966822	19:04:05	19:04:05	13100	2		0	0
1966822	19:06:00	19:06:00	9557	3		0	0
1966822	19:07:04	19:07:04	15199	4		0	0
1966822	19:07:34	19:07:34	15200	5		0	0
1966822	19:08:12	19:08:12	15201	6		0	0
1966822	19:08:26	19:08:26	2786	7		0	0
1966822	19:08:40	19:08:40	15202	8		0	0
1966822	19:09:00	19:09:00	15203	9		0	0
1966822	19:09:43	19:09:43	22563	10		0	0
1966822	19:10:00	19:10:00	2789	11		0	0
1966822	19:11:24	19:11:24	22951	12		0	0
1966822	19:11:50	19:11:50	15204	13		0	0
1966822	19:12:31	19:12:31	2791	14		0	0
1966822	19:12:45	19:12:45	15217	15		0	0
1966822	19:13:09	19:13:09	15218	16		0	0
1966822	19:13:23	19:13:23	15219	17		0	0
1966822	19:13:43	19:13:43	15220	18		0	0
1966822	19:13:58	19:13:58	15221	19		0	0
1966822	19:14:20	19:14:20	15222	20		0	0
1966822	19:14:59	19:14:59	21262	21		0	0
1966822	19:15:17	19:15:17	15224	22		0	0
1966822	19:15:36	19:15:36	15225	23		0	0
1966822	19:16:00	19:16:00	15226	24		0	0
1966822	19:16:27	19:16:27	15227	25		0	0
1966822	19:16:49	19:16:49	15228	26		0	0
1966822	19:17:30	19:17:30	15229	27		0	0
1966822	19:18:11	19:18:11	15230	28		0	0
1966822	19:18:31	19:18:31	4169	29		0	0
1966822	19:18:51	19:18:51	4170	30		0	0
1966822	19:19:34	19:19:34	15231	31		0	0
1966822	19:20:35	19:20:35	13182	32		0	0
1966822	19:21:14	19:21:14	22306	33		0	0
1966822	19:22:00	19:22:00	5498	34		0	0
1966822	19:23:52	19:23:52	13257	35		0	0
1966822	19:25:03	19:25:03	5485	36		0	0
1966822	19:25:56	19:25:56	13792	37		0	0
1966822	19:26:54	19:26:54	14483	38		0	0
1966822	19:28:33	19:28:33	21817	39		0	0
1966822	19:32:00	19:32:00	21168	40		0	0
1966823	9:33:00	9:33:00	1022	1		0	0
1966823	9:34:05	9:34:05	13100	2		0	0
1966823	9:36:00	9:36:00	9557	3		0	0
1966823	9:37:04	9:37:04	15199	4		0	0
1966823	9:37:34	9:37:34	15200	5		0	0
1966823	9:38:12	9:38:12	15201	6		0	0
1966823	9:38:26	9:38:26	2786	7		0	0
1966823	9:38:40	9:38:40	15202	8		0	0
1966823	9:39:00	9:39:00	15203	9		0	0
1966823	9:39:43	9:39:43	22563	10		0	0
1966823	9:40:00	9:40:00	2789	11		0	0
1966823	9:41:24	9:41:24	22951	12		0	0
1966823	9:41:50	9:41:50	15204	13		0	0
1966823	9:42:31	9:42:31	2791	14		0	0
1966823	9:42:45	9:42:45	15217	15		0	0
1966823	9:43:09	9:43:09	15218	16		0	0
1966823	9:43:23	9:43:23	15219	17		0	0
1966823	9:43:43	9:43:43	15220	18		0	0
1966823	9:43:58	9:43:58	15221	19		0	0
1966823	9:44:20	9:44:20	15222	20		0	0
1966823	9:44:59	9:44:59	21262	21		0	0
1966823	9:45:17	9:45:17	15224	22		0	0
1966823	9:45:36	9:45:36	15225	23		0	0
1966823	9:46:00	9:46:00	15226	24		0	0
1966823	9:46:27	9:46:27	15227	25		0	0
1966823	9:46:49	9:46:49	15228	26		0	0
1966823	9:47:30	9:47:30	15229	27		0	0
1966823	9:48:11	9:48:11	15230	28		0	0
1966823	9:48:31	9:48:31	4169	29		0	0
1966823	9:48:51	9:48:51	4170	30		0	0
1966823	9:49:34	9:49:34	15231	31		0	0
1966823	9:50:35	9:50:35	13182	32		0	0
1966823	9:51:14	9:51:14	22306	33		0	0
1966823	9:52:00	9:52:00	5498	34		0	0
1966823	9:53:52	9:53:52	13257	35		0	0
1966823	9:55:03	9:55:03	5485	36		0	0
1966823	9:55:56	9:55:56	13792	37		0	0
1966823	9:56:54	9:56:54	14483	38		0	0
1966823	9:58:33	9:58:33	21817	39		0	0
1966823	10:02:00	10:02:00	21168	40		0	0
1966863	8:15:00	8:15:00	21168	1		0	0
1966863	8:16:01	8:16:01	23807	2		0	0
1966863	8:18:51	8:18:51	5479	3		0	0
1966863	8:19:19	8:19:19	13635	4		0	0
1966863	8:20:01	8:20:01	5481	5		0	0
1966863	8:20:52	8:20:52	13105	6		0	0
1966863	8:22:00	8:22:00	5482	7		0	0
1966863	8:22:31	8:22:31	13636	8		0	0
1966863	8:23:20	8:23:20	13637	9		0	0
1966863	8:24:09	8:24:09	13638	10		0	0
1966863	8:24:57	8:24:57	13639	11		0	0
1966863	8:25:44	8:25:44	13640	12		0	0
1966863	8:27:00	8:27:00	14128	13		0	0
1966863	8:27:25	8:27:25	14129	14		0	0
1966863	8:28:24	8:28:24	14486	15		0	0
1966863	8:29:12	8:29:12	14487	16		0	0
1966863	8:29:50	8:29:50	14488	17		0	0
1966863	8:31:25	8:31:25	14489	18		0	0
1966863	8:32:15	8:32:15	22188	19		0	0
1966863	8:38:05	8:38:05	15195	20		0	0
1966863	8:39:00	8:39:00	1022	21		0	0
1966864	9:15:00	9:15:00	21168	1		0	0
1966864	9:16:01	9:16:01	23807	2		0	0
1966864	9:18:51	9:18:51	5479	3		0	0
1966864	9:19:19	9:19:19	13635	4		0	0
1966864	9:20:01	9:20:01	5481	5		0	0
1966864	9:20:52	9:20:52	13105	6		0	0
1966864	9:22:00	9:22:00	5482	7		0	0
1966864	9:22:31	9:22:31	13636	8		0	0
1966864	9:23:20	9:23:20	13637	9		0	0
1966864	9:24:09	9:24:09	13638	10		0	0
1966864	9:24:57	9:24:57	13639	11		0	0
1966864	9:25:44	9:25:44	13640	12		0	0
1966864	9:27:00	9:27:00	14128	13		0	0
1966864	9:27:25	9:27:25	14129	14		0	0
1966864	9:28:24	9:28:24	14486	15		0	0
1966864	9:29:12	9:29:12	14487	16		0	0
1966864	9:29:50	9:29:50	14488	17		0	0
1966864	9:31:25	9:31:25	14489	18		0	0
1966864	9:32:15	9:32:15	22188	19		0	0
1966864	9:38:05	9:38:05	15195	20		0	0
1966864	9:39:00	9:39:00	1022	21		0	0
1966865	10:15:00	10:15:00	21168	1		0	0
1966865	10:16:01	10:16:01	23807	2		0	0
1966865	10:18:51	10:18:51	5479	3		0	0
1966865	10:19:19	10:19:19	13635	4		0	0
1966865	10:20:01	10:20:01	5481	5		0	0
1966865	10:20:52	10:20:52	13105	6		0	0
1966865	10:22:00	10:22:00	5482	7		0	0
1966865	10:22:31	10:22:31	13636	8		0	0
1966865	10:23:20	10:23:20	13637	9		0	0
1966865	10:24:09	10:24:09	13638	10		0	0
1966865	10:24:57	10:24:57	13639	11		0	0
1966865	10:25:44	10:25:44	13640	12		0	0
1966865	10:27:00	10:27:00	14128	13		0	0
1966865	10:27:25	10:27:25	14129	14		0	0
1966865	10:28:24	10:28:24	14486	15		0	0
1966865	10:29:12	10:29:12	14487	16		0	0
1966865	10:29:50	10:29:50	14488	17		0	0
1966865	10:31:25	10:31:25	14489	18		0	0
1966865	10:32:15	10:32:15	22188	19		0	0
1966865	10:38:05	10:38:05	15195	20		0	0
1966865	10:39:00	10:39:00	1022	21		0	0
1966866	11:15:00	11:15:00	21168	1		0	0
1966866	11:16:01	11:16:01	23807	2		0	0
1966866	11:18:51	11:18:51	5479	3		0	0
1966866	11:19:19	11:19:19	13635	4		0	0
1966866	11:20:01	11:20:01	5481	5		0	0
1966866	11:20:52	11:20:52	13105	6		0	0
1966866	11:22:00	11:22:00	5482	7		0	0
1966866	11:22:31	11:22:31	13636	8		0	0
1966866	11:23:20	11:23:20	13637	9		0	0
1966866	11:24:09	11:24:09	13638	10		0	0
1966866	11:24:57	11:24:57	13639	11		0	0
1966866	11:25:44	11:25:44	13640	12		0	0
1966866	11:27:00	11:27:00	14128	13		0	0
1966866	11:27:25	11:27:25	14129	14		0	0
1966866	11:28:24	11:28:24	14486	15		0	0
1966866	11:29:12	11:29:12	14487	16		0	0
1966866	11:29:50	11:29:50	14488	17		0	0
1966866	11:31:25	11:31:25	14489	18		0	0
1966866	11:32:15	11:32:15	22188	19		0	0
1966866	11:38:05	11:38:05	15195	20		0	0
1966866	11:39:00	11:39:00	1022	21		0	0
1966867	12:15:00	12:15:00	21168	1		0	0
1966867	12:16:01	12:16:01	23807	2		0	0
1966867	12:18:51	12:18:51	5479	3		0	0
1966867	12:19:19	12:19:19	13635	4		0	0
1966867	12:20:01	12:20:01	5481	5		0	0
1966867	12:20:52	12:20:52	13105	6		0	0
1966867	12:22:00	12:22:00	5482	7		0	0
1966867	12:22:31	12:22:31	13636	8		0	0
1966867	12:23:20	12:23:20	13637	9		0	0
1966867	12:24:09	12:24:09	13638	10		0	0
1966867	12:24:57	12:24:57	13639	11		0	0
1966867	12:25:44	12:25:44	13640	12		0	0
1966867	12:27:00	12:27:00	14128	13		0	0
1966867	12:27:25	12:27:25	14129	14		0	0
1966867	12:28:24	12:28:24	14486	15		0	0
1966867	12:29:12	12:29:12	14487	16		0	0
1966867	12:29:50	12:29:50	14488	17		0	0
1966867	12:31:25	12:31:25	14489	18		0	0
1966867	12:32:15	12:32:15	22188	19		0	0
1966867	12:38:05	12:38:05	15195	20		0	0
1966867	12:39:00	12:39:00	1022	21		0	0
1966868	13:15:00	13:15:00	21168	1		0	0
1966868	13:16:01	13:16:01	23807	2		0	0
1966868	13:18:51	13:18:51	5479	3		0	0
1966868	13:19:19	13:19:19	13635	4		0	0
1966868	13:20:01	13:20:01	5481	5		0	0
1966868	13:20:52	13:20:52	13105	6		0	0
1966868	13:22:00	13:22:00	5482	7		0	0
1966868	13:22:31	13:22:31	13636	8		0	0
1966868	13:23:20	13:23:20	13637	9		0	0
1966868	13:24:09	13:24:09	13638	10		0	0
1966868	13:24:57	13:24:57	13639	11		0	0
1966868	13:25:44	13:25:44	13640	12		0	0
1966868	13:27:00	13:27:00	14128	13		0	0
1966868	13:27:25	13:27:25	14129	14		0	0
1966868	13:28:24	13:28:24	14486	15		0	0
1966868	13:29:12	13:29:12	14487	16		0	0
1966868	13:29:50	13:29:50	14488	17		0	0
1966868	13:31:25	13:31:25	14489	18		0	0
1966868	13:32:15	13:32:15	22188	19		0	0
1966868	13:38:05	13:38:05	15195	20		0	0
1966868	13:39:00	13:39:00	1022	21		0	0
1966869	14:15:00	14:15:00	21168	1		0	0
1966869	14:16:01	14:16:01	23807	2		0	0
1966869	14:18:51	14:18:51	5479	3		0	0
1966869	14:19:19	14:19:19	13635	4		0	0
1966869	14:20:01	14:20:01	5481	5		0	0
1966869	14:20:52	14:20:52	13105	6		0	0
1966869	14:22:00	14:22:00	5482	7		0	0
1966869	14:22:31	14:22:31	13636	8		0	0
1966869	14:23:20	14:23:20	13637	9		0	0
1966869	14:24:09	14:24:09	13638	10		0	0
1966869	14:24:57	14:24:57	13639	11		0	0
1966869	14:25:44	14:25:44	13640	12		0	0
1966869	14:27:00	14:27:00	14128	13		0	0
1966869	14:27:25	14:27:25	14129	14		0	0
1966869	14:28:24	14:28:24	14486	15		0	0
1966869	14:29:12	14:29:12	14487	16		0	0
1966869	14:29:50	14:29:50	14488	17		0	0
1966869	14:31:25	14:31:25	14489	18		0	0
1966869	14:32:15	14:32:15	22188	19		0	0
1966869	14:38:05	14:38:05	15195	20		0	0
1966869	14:39:00	14:39:00	1022	21		0	0
1966870	15:15:00	15:15:00	21168	1		0	0
1966870	15:16:01	15:16:01	23807	2		0	0
1966870	15:18:51	15:18:51	5479	3		0	0
1966870	15:19:19	15:19:19	13635	4		0	0
1966870	15:20:01	15:20:01	5481	5		0	0
1966870	15:20:52	15:20:52	13105	6		0	0
1966870	15:22:00	15:22:00	5482	7		0	0
1966870	15:22:31	15:22:31	13636	8		0	0
1966870	15:23:20	15:23:20	13637	9		0	0
1966870	15:24:09	15:24:09	13638	10		0	0
1966870	15:24:57	15:24:57	13639	11		0	0
1966870	15:25:44	15:25:44	13640	12		0	0
1966870	15:27:00	15:27:00	14128	13		0	0
1966870	15:27:25	15:27:25	14129	14		0	0
1966870	15:28:24	15:28:24	14486	15		0	0
1966870	15:29:12	15:29:12	14487	16		0	0
1966870	15:29:50	15:29:50	14488	17		0	0
1966870	15:31:25	15:31:25	14489	18		0	0
1966870	15:32:15	15:32:15	22188	19		0	0
1966870	15:38:05	15:38:05	15195	20		0	0
1966870	15:39:00	15:39:00	1022	21		0	0
1966871	16:15:00	16:15:00	21168	1		0	0
1966871	16:16:01	16:16:01	23807	2		0	0
1966871	16:18:51	16:18:51	5479	3		0	0
1966871	16:19:19	16:19:19	13635	4		0	0
1966871	16:20:01	16:20:01	5481	5		0	0
1966871	16:20:52	16:20:52	13105	6		0	0
1966871	16:22:00	16:22:00	5482	7		0	0
1966871	16:22:31	16:22:31	13636	8		0	0
1966871	16:23:20	16:23:20	13637	9		0	0
1966871	16:24:09	16:24:09	13638	10		0	0
1966871	16:24:57	16:24:57	13639	11		0	0
1966871	16:25:44	16:25:44	13640	12		0	0
1966871	16:27:00	16:27:00	14128	13		0	0
1966871	16:27:25	16:27:25	14129	14		0	0
1966871	16:28:24	16:28:24	14486	15		0	0
1966871	16:29:12	16:29:12	14487	16		0	0
1966871	16:29:50	16:29:50	14488	17		0	0
1966871	16:31:25	16:31:25	14489	18		0	0
1966871	16:32:15	16:32:15	22188	19		0	0
1966871	16:38:05	16:38:05	15195	20		0	0
1966871	16:39:00	16:39:00	1022	21		0	0
1966872	17:15:00	17:15:00	21168	1		0	0
1966872	17:16:01	17:16:01	23807	2		0	0
1966872	17:18:51	17:18:51	5479	3		0	0
1966872	17:19:19	17:19:19	13635	4		0	0
1966872	17:20:01	17:20:01	5481	5		0	0
1966872	17:20:52	17:20:52	13105	6		0	0
1966872	17:22:00	17:22:00	5482	7		0	0
1966872	17:22:31	17:22:31	13636	8		0	0
1966872	17:23:20	17:23:20	13637	9		0	0
1966872	17:24:09	17:24:09	13638	10		0	0
1966872	17:24:57	17:24:57	13639	11		0	0
1966872	17:25:44	17:25:44	13640	12		0	0
1966872	17:27:00	17:27:00	14128	13		0	0
1966872	17:27:25	17:27:25	14129	14		0	0
1966872	17:28:24	17:28:24	14486	15		0	0
1966872	17:29:12	17:29:12	14487	16		0	0
1966872	17:29:50	17:29:50	14488	17		0	0
1966872	17:31:25	17:31:25	14489	18		0	0
1966872	17:32:15	17:32:15	22188	19		0	0
1966872	17:38:05	17:38:05	15195	20		0	0
1966872	17:39:00	17:39:00	1022	21		0	0
1966873	18:15:00	18:15:00	21168	1		0	0
1966873	18:16:01	18:16:01	23807	2		0	0
1966873	18:18:51	18:18:51	5479	3		0	0
1966873	18:19:19	18:19:19	13635	4		0	0
1966873	18:20:01	18:20:01	5481	5		0	0
1966873	18:20:52	18:20:52	13105	6		0	0
1966873	18:22:00	18:22:00	5482	7		0	0
1966873	18:22:31	18:22:31	13636	8		0	0
1966873	18:23:20	18:23:20	13637	9		0	0
1966873	18:24:09	18:24:09	13638	10		0	0
1966873	18:24:57	18:24:57	13639	11		0	0
1966873	18:25:44	18:25:44	13640	12		0	0
1966873	18:27:00	18:27:00	14128	13		0	0
1966873	18:27:25	18:27:25	14129	14		0	0
1966873	18:28:24	18:28:24	14486	15		0	0
1966873	18:29:12	18:29:12	14487	16		0	0
1966873	18:29:50	18:29:50	14488	17		0	0
1966873	18:31:25	18:31:25	14489	18		0	0
1966873	18:32:15	18:32:15	22188	19		0	0
1966873	18:38:05	18:38:05	15195	20		0	0
1966873	18:39:00	18:39:00	1022	21		0	0
1966874	19:15:00	19:15:00	21168	1		0	0
1966874	19:16:01	19:16:01	23807	2		0	0
1966874	19:18:51	19:18:51	5479	3		0	0
1966874	19:19:19	19:19:19	13635	4		0	0
1966874	19:20:01	19:20:01	5481	5		0	0
1966874	19:20:52	19:20:52	13105	6		0	0
1966874	19:22:00	19:22:00	5482	7		0	0
1966874	19:22:31	19:22:31	13636	8		0	0
1966874	19:23:20	19:23:20	13637	9		0	0
1966874	19:24:09	19:24:09	13638	10		0	0
1966874	19:24:57	19:24:57	13639	11		0	0
1966874	19:25:44	19:25:44	13640	12		0	0
1966874	19:27:00	19:27:00	14128	13		0	0
1966874	19:27:25	19:27:25	14129	14		0	0
1966874	19:28:24	19:28:24	14486	15		0	0
1966874	19:29:12	19:29:12	14487	16		0	0
1966874	19:29:50	19:29:50	14488	17		0	0
1966874	19:31:25	19:31:25	14489	18		0	0
1966874	19:32:15	19:32:15	22188	19		0	0
1966874	19:38:05	19:38:05	15195	20		0	0
1966874	19:39:00	19:39:00	1022	21		0	0
1976016	6:15:00	6:15:00	21168	1		0	0
1976016	6:16:09	6:16:09	23807	2		0	0
1976016	6:19:23	6:19:23	5479	3		0	0
1976016	6:19:55	6:19:55	13635	4		0	0
1976016	6:20:43	6:20:43	5481	5		0	0
1976016	6:21:42	6:21:42	13105	6		0	0
1976016	6:23:00	6:23:00	5482	7		0	0
1976016	6:23:25	6:23:25	13636	8		0	0
1976016	6:24:04	6:24:04	13637	9		0	0
1976016	6:24:43	6:24:43	13638	10		0	0
1976016	6:25:22	6:25:22	13639	11		0	0
1976016	6:26:00	6:26:00	13640	12		0	0
1976016	6:27:00	6:27:00	14128	13		0	0
1976016	6:27:21	6:27:21	14129	14		0	0
1976016	6:28:10	6:28:10	14486	15		0	0
1976016	6:28:50	6:28:50	14487	16		0	0
1976016	6:29:21	6:29:21	14488	17		0	0
1976016	6:30:40	6:30:40	14489	18		0	0
1976016	6:31:22	6:31:22	22188	19		0	0
1976016	6:36:14	6:36:14	15195	20		0	0
1976016	6:37:00	6:37:00	1022	21		0	0
1976017	6:30:00	6:30:00	21168	1		0	0
1976017	6:31:09	6:31:09	23807	2		0	0
1976017	6:34:23	6:34:23	5479	3		0	0
1976017	6:34:55	6:34:55	13635	4		0	0
1976017	6:35:43	6:35:43	5481	5		0	0
1976017	6:36:42	6:36:42	13105	6		0	0
1976017	6:38:00	6:38:00	5482	7		0	0
1976017	6:38:25	6:38:25	13636	8		0	0
1976017	6:39:04	6:39:04	13637	9		0	0
1976017	6:39:43	6:39:43	13638	10		0	0
1976017	6:40:22	6:40:22	13639	11		0	0
1976017	6:41:00	6:41:00	13640	12		0	0
1976017	6:42:00	6:42:00	14128	13		0	0
1976017	6:42:21	6:42:21	14129	14		0	0
1976017	6:43:10	6:43:10	14486	15		0	0
1976017	6:43:50	6:43:50	14487	16		0	0
1976017	6:44:21	6:44:21	14488	17		0	0
1976017	6:45:40	6:45:40	14489	18		0	0
1976017	6:46:22	6:46:22	22188	19		0	0
1976017	6:51:14	6:51:14	15195	20		0	0
1976017	6:52:00	6:52:00	1022	21		0	0
1976018	6:45:00	6:45:00	21168	1		0	0
1976018	6:46:09	6:46:09	23807	2		0	0
1976018	6:49:23	6:49:23	5479	3		0	0
1976018	6:49:55	6:49:55	13635	4		0	0
1976018	6:50:43	6:50:43	5481	5		0	0
1976018	6:51:42	6:51:42	13105	6		0	0
1976018	6:53:00	6:53:00	5482	7		0	0
1976018	6:53:31	6:53:31	13636	8		0	0
1976018	6:54:20	6:54:20	13637	9		0	0
1976018	6:55:09	6:55:09	13638	10		0	0
1976018	6:55:57	6:55:57	13639	11		0	0
1976018	6:56:44	6:56:44	13640	12		0	0
1976018	6:58:00	6:58:00	14128	13		0	0
1976018	6:58:30	6:58:30	14129	14		0	0
1976018	6:59:39	6:59:39	14486	15		0	0
1976018	7:00:35	7:00:35	14487	16		0	0
1976018	7:01:19	7:01:19	14488	17		0	0
1976018	7:03:10	7:03:10	14489	18		0	0
1976018	7:04:09	7:04:09	22188	19		0	0
1976018	7:10:58	7:10:58	15195	20		0	0
1976018	7:12:00	7:12:00	1022	21		0	0
1976019	7:00:00	7:00:00	21168	1		0	0
1976019	7:01:09	7:01:09	23807	2		0	0
1976019	7:04:23	7:04:23	5479	3		0	0
1976019	7:04:55	7:04:55	13635	4		0	0
1976019	7:05:43	7:05:43	5481	5		0	0
1976019	7:06:42	7:06:42	13105	6		0	0
1976019	7:08:00	7:08:00	5482	7		0	0
1976019	7:08:31	7:08:31	13636	8		0	0
1976019	7:09:20	7:09:20	13637	9		0	0
1976019	7:10:09	7:10:09	13638	10		0	0
1976019	7:10:57	7:10:57	13639	11		0	0
1976019	7:11:44	7:11:44	13640	12		0	0
1976019	7:13:00	7:13:00	14128	13		0	0
1976019	7:13:30	7:13:30	14129	14		0	0
1976019	7:14:39	7:14:39	14486	15		0	0
1976019	7:15:35	7:15:35	14487	16		0	0
1976019	7:16:19	7:16:19	14488	17		0	0
1976019	7:18:10	7:18:10	14489	18		0	0
1976019	7:19:09	7:19:09	22188	19		0	0
1976019	7:25:58	7:25:58	15195	20		0	0
1976019	7:27:00	7:27:00	1022	21		0	0
1976020	7:15:00	7:15:00	21168	1		0	0
1976020	7:16:09	7:16:09	23807	2		0	0
1976020	7:19:23	7:19:23	5479	3		0	0
1976020	7:19:55	7:19:55	13635	4		0	0
1976020	7:20:43	7:20:43	5481	5		0	0
1976020	7:21:42	7:21:42	13105	6		0	0
1976020	7:23:00	7:23:00	5482	7		0	0
1976020	7:23:31	7:23:31	13636	8		0	0
1976020	7:24:20	7:24:20	13637	9		0	0
1976020	7:25:09	7:25:09	13638	10		0	0
1976020	7:25:57	7:25:57	13639	11		0	0
1976020	7:26:44	7:26:44	13640	12		0	0
1976020	7:28:00	7:28:00	14128	13		0	0
1976020	7:28:30	7:28:30	14129	14		0	0
1976020	7:29:39	7:29:39	14486	15		0	0
1976020	7:30:35	7:30:35	14487	16		0	0
1976020	7:31:19	7:31:19	14488	17		0	0
1976020	7:33:10	7:33:10	14489	18		0	0
1976020	7:34:09	7:34:09	22188	19		0	0
1976020	7:40:58	7:40:58	15195	20		0	0
1976020	7:42:00	7:42:00	1022	21		0	0
1976021	7:30:00	7:30:00	21168	1		0	0
1976021	7:31:09	7:31:09	23807	2		0	0
1976021	7:34:23	7:34:23	5479	3		0	0
1976021	7:34:55	7:34:55	13635	4		0	0
1976021	7:35:43	7:35:43	5481	5		0	0
1976021	7:36:42	7:36:42	13105	6		0	0
1976021	7:38:00	7:38:00	5482	7		0	0
1976021	7:38:31	7:38:31	13636	8		0	0
1976021	7:39:20	7:39:20	13637	9		0	0
1976021	7:40:09	7:40:09	13638	10		0	0
1976021	7:40:57	7:40:57	13639	11		0	0
1976021	7:41:44	7:41:44	13640	12		0	0
1976021	7:43:00	7:43:00	14128	13		0	0
1976021	7:43:32	7:43:32	14129	14		0	0
1976021	7:44:46	7:44:46	14486	15		0	0
1976021	7:45:46	7:45:46	14487	16		0	0
1976021	7:46:33	7:46:33	14488	17		0	0
1976021	7:48:32	7:48:32	14489	18		0	0
1976021	7:49:35	7:49:35	22188	19		0	0
1976021	7:56:53	7:56:53	15195	20		0	0
1976021	7:58:00	7:58:00	1022	21		0	0
1976022	7:45:00	7:45:00	21168	1		0	0
1976022	7:46:09	7:46:09	23807	2		0	0
1976022	7:49:23	7:49:23	5479	3		0	0
1976022	7:49:55	7:49:55	13635	4		0	0
1976022	7:50:43	7:50:43	5481	5		0	0
1976022	7:51:42	7:51:42	13105	6		0	0
1976022	7:53:00	7:53:00	5482	7		0	0
1976022	7:53:31	7:53:31	13636	8		0	0
1976022	7:54:20	7:54:20	13637	9		0	0
1976022	7:55:09	7:55:09	13638	10		0	0
1976022	7:55:57	7:55:57	13639	11		0	0
1976022	7:56:44	7:56:44	13640	12		0	0
1976022	7:58:00	7:58:00	14128	13		0	0
1976022	7:58:32	7:58:32	14129	14		0	0
1976022	7:59:46	7:59:46	14486	15		0	0
1976022	8:00:46	8:00:46	14487	16		0	0
1976022	8:01:33	8:01:33	14488	17		0	0
1976022	8:03:32	8:03:32	14489	18		0	0
1976022	8:04:35	8:04:35	22188	19		0	0
1976022	8:11:53	8:11:53	15195	20		0	0
1976022	8:13:00	8:13:00	1022	21		0	0
1976023	8:00:00	8:00:00	21168	1		0	0
1976023	8:01:09	8:01:09	23807	2		0	0
1976023	8:04:23	8:04:23	5479	3		0	0
1976023	8:04:55	8:04:55	13635	4		0	0
1976023	8:05:43	8:05:43	5481	5		0	0
1976023	8:06:42	8:06:42	13105	6		0	0
1976023	8:08:00	8:08:00	5482	7		0	0
1976023	8:08:31	8:08:31	13636	8		0	0
1976023	8:09:20	8:09:20	13637	9		0	0
1976023	8:10:09	8:10:09	13638	10		0	0
1976023	8:10:57	8:10:57	13639	11		0	0
1976023	8:11:44	8:11:44	13640	12		0	0
1976023	8:13:00	8:13:00	14128	13		0	0
1976023	8:13:32	8:13:32	14129	14		0	0
1976023	8:14:46	8:14:46	14486	15		0	0
1976023	8:15:46	8:15:46	14487	16		0	0
1976023	8:16:33	8:16:33	14488	17		0	0
1976023	8:18:32	8:18:32	14489	18		0	0
1976023	8:19:35	8:19:35	22188	19		0	0
1976023	8:26:53	8:26:53	15195	20		0	0
1976023	8:28:00	8:28:00	1022	21		0	0
1976024	8:15:00	8:15:00	21168	1		0	0
1976024	8:16:09	8:16:09	23807	2		0	0
1976024	8:19:23	8:19:23	5479	3		0	0
1976024	8:19:55	8:19:55	13635	4		0	0
1976024	8:20:43	8:20:43	5481	5		0	0
1976024	8:21:42	8:21:42	13105	6		0	0
1976024	8:23:00	8:23:00	5482	7		0	0
1976024	8:23:31	8:23:31	13636	8		0	0
1976024	8:24:20	8:24:20	13637	9		0	0
1976024	8:25:09	8:25:09	13638	10		0	0
1976024	8:25:57	8:25:57	13639	11		0	0
1976024	8:26:44	8:26:44	13640	12		0	0
1976024	8:28:00	8:28:00	14128	13		0	0
1976024	8:28:32	8:28:32	14129	14		0	0
1976024	8:29:46	8:29:46	14486	15		0	0
1976024	8:30:46	8:30:46	14487	16		0	0
1976024	8:31:33	8:31:33	14488	17		0	0
1976024	8:33:32	8:33:32	14489	18		0	0
1976024	8:34:35	8:34:35	22188	19		0	0
1976024	8:41:53	8:41:53	15195	20		0	0
1976024	8:43:00	8:43:00	1022	21		0	0
1976025	8:30:00	8:30:00	21168	1		0	0
1976025	8:31:09	8:31:09	23807	2		0	0
1976025	8:34:23	8:34:23	5479	3		0	0
1976025	8:34:55	8:34:55	13635	4		0	0
1976025	8:35:43	8:35:43	5481	5		0	0
1976025	8:36:42	8:36:42	13105	6		0	0
1976025	8:38:00	8:38:00	5482	7		0	0
1976025	8:38:31	8:38:31	13636	8		0	0
1976025	8:39:20	8:39:20	13637	9		0	0
1976025	8:40:09	8:40:09	13638	10		0	0
1976025	8:40:57	8:40:57	13639	11		0	0
1976025	8:41:44	8:41:44	13640	12		0	0
1976025	8:43:00	8:43:00	14128	13		0	0
1976025	8:43:32	8:43:32	14129	14		0	0
1976025	8:44:46	8:44:46	14486	15		0	0
1976025	8:45:46	8:45:46	14487	16		0	0
1976025	8:46:33	8:46:33	14488	17		0	0
1976025	8:48:32	8:48:32	14489	18		0	0
1976025	8:49:35	8:49:35	22188	19		0	0
1976025	8:56:53	8:56:53	15195	20		0	0
1976025	8:58:00	8:58:00	1022	21		0	0
1976026	8:45:00	8:45:00	21168	1		0	0
1976026	8:46:09	8:46:09	23807	2		0	0
1976026	8:49:23	8:49:23	5479	3		0	0
1976026	8:49:55	8:49:55	13635	4		0	0
1976026	8:50:43	8:50:43	5481	5		0	0
1976026	8:51:42	8:51:42	13105	6		0	0
1976026	8:53:00	8:53:00	5482	7		0	0
1976026	8:53:31	8:53:31	13636	8		0	0
1976026	8:54:20	8:54:20	13637	9		0	0
1976026	8:55:09	8:55:09	13638	10		0	0
1976026	8:55:57	8:55:57	13639	11		0	0
1976026	8:56:44	8:56:44	13640	12		0	0
1976026	8:58:00	8:58:00	14128	13		0	0
1976026	8:58:32	8:58:32	14129	14		0	0
1976026	8:59:46	8:59:46	14486	15		0	0
1976026	9:00:46	9:00:46	14487	16		0	0
1976026	9:01:33	9:01:33	14488	17		0	0
1976026	9:03:32	9:03:32	14489	18		0	0
1976026	9:04:35	9:04:35	22188	19		0	0
1976026	9:11:53	9:11:53	15195	20		0	0
1976026	9:13:00	9:13:00	1022	21		0	0
1976027	9:00:00	9:00:00	21168	1		0	0
1976027	9:01:09	9:01:09	23807	2		0	0
1976027	9:04:23	9:04:23	5479	3		0	0
1976027	9:04:55	9:04:55	13635	4		0	0
1976027	9:05:43	9:05:43	5481	5		0	0
1976027	9:06:42	9:06:42	13105	6		0	0
1976027	9:08:00	9:08:00	5482	7		0	0
1976027	9:08:31	9:08:31	13636	8		0	0
1976027	9:09:20	9:09:20	13637	9		0	0
1976027	9:10:09	9:10:09	13638	10		0	0
1976027	9:10:57	9:10:57	13639	11		0	0
1976027	9:11:44	9:11:44	13640	12		0	0
1976027	9:13:00	9:13:00	14128	13		0	0
1976027	9:13:32	9:13:32	14129	14		0	0
1976027	9:14:46	9:14:46	14486	15		0	0
1976027	9:15:46	9:15:46	14487	16		0	0
1976027	9:16:33	9:16:33	14488	17		0	0
1976027	9:18:32	9:18:32	14489	18		0	0
1976027	9:19:35	9:19:35	22188	19		0	0
1976027	9:26:53	9:26:53	15195	20		0	0
1976027	9:28:00	9:28:00	1022	21		0	0
1976028	9:15:00	9:15:00	21168	1		0	0
1976028	9:16:09	9:16:09	23807	2		0	0
1976028	9:19:23	9:19:23	5479	3		0	0
1976028	9:19:55	9:19:55	13635	4		0	0
1976028	9:20:43	9:20:43	5481	5		0	0
1976028	9:21:42	9:21:42	13105	6		0	0
1976028	9:23:00	9:23:00	5482	7		0	0
1976028	9:23:31	9:23:31	13636	8		0	0
1976028	9:24:20	9:24:20	13637	9		0	0
1976028	9:25:09	9:25:09	13638	10		0	0
1976028	9:25:57	9:25:57	13639	11		0	0
1976028	9:26:44	9:26:44	13640	12		0	0
1976028	9:28:00	9:28:00	14128	13		0	0
1976028	9:28:32	9:28:32	14129	14		0	0
1976028	9:29:46	9:29:46	14486	15		0	0
1976028	9:30:46	9:30:46	14487	16		0	0
1976028	9:31:33	9:31:33	14488	17		0	0
1976028	9:33:32	9:33:32	14489	18		0	0
1976028	9:34:35	9:34:35	22188	19		0	0
1976028	9:41:53	9:41:53	15195	20		0	0
1976028	9:43:00	9:43:00	1022	21		0	0
1976029	9:30:00	9:30:00	21168	1		0	0
1976029	9:31:01	9:31:01	23807	2		0	0
1976029	9:33:51	9:33:51	5479	3		0	0
1976029	9:34:19	9:34:19	13635	4		0	0
1976029	9:35:01	9:35:01	5481	5		0	0
1976029	9:35:52	9:35:52	13105	6		0	0
1976029	9:37:00	9:37:00	5482	7		0	0
1976029	9:37:38	9:37:38	13636	8		0	0
1976029	9:38:37	9:38:37	13637	9		0	0
1976029	9:39:36	9:39:36	13638	10		0	0
1976029	9:40:34	9:40:34	13639	11		0	0
1976029	9:41:31	9:41:31	13640	12		0	0
1976029	9:43:00	9:43:00	14128	13		0	0
1976029	9:43:32	9:43:32	14129	14		0	0
1976029	9:44:46	9:44:46	14486	15		0	0
1976029	9:45:46	9:45:46	14487	16		0	0
1976029	9:46:33	9:46:33	14488	17		0	0
1976029	9:48:32	9:48:32	14489	18		0	0
1976029	9:49:35	9:49:35	22188	19		0	0
1976029	9:56:53	9:56:53	15195	20		0	0
1976029	9:58:00	9:58:00	1022	21		0	0
1976030	9:45:00	9:45:00	21168	1		0	0
1976030	9:46:01	9:46:01	23807	2		0	0
1976030	9:48:51	9:48:51	5479	3		0	0
1976030	9:49:19	9:49:19	13635	4		0	0
1976030	9:50:01	9:50:01	5481	5		0	0
1976030	9:50:52	9:50:52	13105	6		0	0
1976030	9:52:00	9:52:00	5482	7		0	0
1976030	9:52:38	9:52:38	13636	8		0	0
1976030	9:53:37	9:53:37	13637	9		0	0
1976030	9:54:36	9:54:36	13638	10		0	0
1976030	9:55:34	9:55:34	13639	11		0	0
1976030	9:56:31	9:56:31	13640	12		0	0
1976030	9:58:00	9:58:00	14128	13		0	0
1976030	9:58:32	9:58:32	14129	14		0	0
1976030	9:59:46	9:59:46	14486	15		0	0
1976030	10:00:46	10:00:46	14487	16		0	0
1976030	10:01:33	10:01:33	14488	17		0	0
1976030	10:03:32	10:03:32	14489	18		0	0
1976030	10:04:35	10:04:35	22188	19		0	0
1976030	10:11:53	10:11:53	15195	20		0	0
1976030	10:13:00	10:13:00	1022	21		0	0
1976031	10:00:00	10:00:00	21168	1		0	0
1976031	10:01:01	10:01:01	23807	2		0	0
1976031	10:03:51	10:03:51	5479	3		0	0
1976031	10:04:19	10:04:19	13635	4		0	0
1976031	10:05:01	10:05:01	5481	5		0	0
1976031	10:05:52	10:05:52	13105	6		0	0
1976031	10:07:00	10:07:00	5482	7		0	0
1976031	10:07:38	10:07:38	13636	8		0	0
1976031	10:08:37	10:08:37	13637	9		0	0
1976031	10:09:36	10:09:36	13638	10		0	0
1976031	10:10:34	10:10:34	13639	11		0	0
1976031	10:11:31	10:11:31	13640	12		0	0
1976031	10:13:00	10:13:00	14128	13		0	0
1976031	10:13:25	10:13:25	14129	14		0	0
1976031	10:14:24	10:14:24	14486	15		0	0
1976031	10:15:12	10:15:12	14487	16		0	0
1976031	10:15:50	10:15:50	14488	17		0	0
1976031	10:17:25	10:17:25	14489	18		0	0
1976031	10:18:15	10:18:15	22188	19		0	0
1976031	10:24:05	10:24:05	15195	20		0	0
1976031	10:25:00	10:25:00	1022	21		0	0
1976032	10:15:00	10:15:00	21168	1		0	0
1976032	10:16:01	10:16:01	23807	2		0	0
1976032	10:18:51	10:18:51	5479	3		0	0
1976032	10:19:19	10:19:19	13635	4		0	0
1976032	10:20:01	10:20:01	5481	5		0	0
1976032	10:20:52	10:20:52	13105	6		0	0
1976032	10:22:00	10:22:00	5482	7		0	0
1976032	10:22:38	10:22:38	13636	8		0	0
1976032	10:23:37	10:23:37	13637	9		0	0
1976032	10:24:36	10:24:36	13638	10		0	0
1976032	10:25:34	10:25:34	13639	11		0	0
1976032	10:26:31	10:26:31	13640	12		0	0
1976032	10:28:00	10:28:00	14128	13		0	0
1976032	10:28:25	10:28:25	14129	14		0	0
1976032	10:29:24	10:29:24	14486	15		0	0
1976032	10:30:12	10:30:12	14487	16		0	0
1976032	10:30:50	10:30:50	14488	17		0	0
1976032	10:32:25	10:32:25	14489	18		0	0
1976032	10:33:15	10:33:15	22188	19		0	0
1976032	10:39:05	10:39:05	15195	20		0	0
1976032	10:40:00	10:40:00	1022	21		0	0
1976033	10:30:00	10:30:00	21168	1		0	0
1976033	10:31:01	10:31:01	23807	2		0	0
1976033	10:33:51	10:33:51	5479	3		0	0
1976033	10:34:19	10:34:19	13635	4		0	0
1976033	10:35:01	10:35:01	5481	5		0	0
[truncated: 469,154 more rows]
