# Supplementary material for: An efficient General Transit Feed Specification (GTFS) enabled algorithm for dynamic transit accessibility analysis
Source: PLoS One. 2017 Oct 5;12(10):e0185333. doi: 10.1371/journal.pone.0185333 (PMC5628824; doi:10.1371/journal.pone.0185333)
Supplement: S1 Dataset — (ZIP) [file pone.0185333.s001.zip › GTFS for upload/trips.txt]

route_id	service_id	trip_id	trip_headsign	direction_id	block_id	shape_id
51297	4	1966787	University Medical Center	0	791703	113243
51297	4	1966788	University Medical Center	0	791695	113243
51297	4	1966789	University Medical Center	0	791689	113243
51297	4	1966790	University Medical Center	0	792425	113243
51297	4	1966791	University Medical Center	0	791691	113243
51297	4	1966792	University Medical Center	0	791703	113243
51297	4	1966793	University Medical Center	0	791689	113243
51297	4	1966794	University Medical Center	0	791695	113243
51297	4	1966795	University Medical Center	0	791688	113243
51297	4	1966796	University Medical Center	0	791690	113243
51297	4	1966797	University Medical Center	0	791691	113243
51297	4	1966798	University Medical Center	0	792432	113243
51297	4	1966799	University Medical Center	0	791690	113243
51297	4	1966800	University Medical Center	0	791896	113243
51297	4	1966801	University Medical Center	0	791913	113243
51297	4	1966802	University Medical Center	0	791689	113243
51297	4	1966803	University Medical Center	0	791691	113243
51297	4	1966804	University Medical Center	0	791913	113243
51297	4	1966805	University Medical Center	0	791708	113243
51297	4	1966806	Salt Lake Central Station	1	791695	113244
51297	4	1966807	Salt Lake Central Station	1	791689	113244
51297	4	1966808	Salt Lake Central Station	1	792425	113244
51297	4	1966809	Salt Lake Central Station	1	791691	113244
51297	4	1966810	Salt Lake Central Station	1	791689	113244
51297	4	1966811	Salt Lake Central Station	1	791695	113244
51297	4	1966812	Salt Lake Central Station	1	791688	113244
51297	4	1966813	Salt Lake Central Station	1	791690	113244
51297	4	1966814	Salt Lake Central Station	1	791691	113244
51297	4	1966815	Salt Lake Central Station	1	792432	113244
51297	4	1966816	Salt Lake Central Station	1	790983	113244
51297	4	1966817	Salt Lake Central Station	1	791690	113244
51297	4	1966818	Salt Lake Central Station	1	791896	113244
51297	4	1966819	Salt Lake Central Station	1	791913	113244
51297	4	1966820	Salt Lake Central Station	1	791689	113244
51297	4	1966821	Salt Lake Central Station	1	791691	113244
51297	4	1966822	Salt Lake Central Station	1	791913	113244
51297	4	1966823	Salt Lake Central Station	1	791703	113244
51299	2	1966863	University Medical Center	0	791812	113247
51299	2	1966864	University Medical Center	0	791790	113247
51299	2	1966865	University Medical Center	0	791815	113247
51299	2	1966866	University Medical Center	0	791812	113247
51299	2	1966867	University Medical Center	0	791790	113247
51299	2	1966868	University Medical Center	0	791843	113247
51299	2	1966869	University Medical Center	0	791815	113247
51299	2	1966870	University Medical Center	0	791785	113247
51299	2	1966871	University Medical Center	0	791813	113247
51299	2	1966872	University Medical Center	0	791812	113247
51299	2	1966873	University Medical Center	0	791795	113247
51299	2	1966874	University Medical Center	0	791845	113247
51299	4	1976016	University Medical Center	0	791892	113247
51299	4	1976017	University Medical Center	0	791689	113247
51299	4	1976018	University Medical Center	0	792425	113247
51299	4	1976019	University Medical Center	0	791688	113247
51299	4	1976020	University Medical Center	0	791691	113247
51299	4	1976021	University Medical Center	0	791692	113247
51299	4	1976022	University Medical Center	0	791896	113247
51299	4	1976023	University Medical Center	0	791688	113247
51299	4	1976024	University Medical Center	0	791694	113247
51299	4	1976025	University Medical Center	0	791901	113247
51299	4	1976026	University Medical Center	0	791689	113247
51299	4	1976027	University Medical Center	0	791902	113247
51299	4	1976028	University Medical Center	0	792425	113247
51299	4	1976029	University Medical Center	0	791694	113247
51299	4	1976030	University Medical Center	0	791695	113247
51299	4	1976031	University Medical Center	0	790835	113247
51299	4	1976032	University Medical Center	0	791692	113247
51299	4	1976033	University Medical Center	0	792426	113247
51299	4	1976034	University Medical Center	0	791688	113247
51299	4	1976035	University Medical Center	0	791899	113247
51299	4	1976036	University Medical Center	0	791689	113247
51299	4	1976037	University Medical Center	0	791692	113247
51299	4	1976038	University Medical Center	0	792426	113247
51299	4	1976039	University Medical Center	0	791883	113247
51299	4	1976040	University Medical Center	0	791694	113247
51299	4	1976041	University Medical Center	0	791689	113247
51299	4	1976042	University Medical Center	0	791691	113247
51299	4	1976043	University Medical Center	0	792365	113247
51299	4	1976044	University Medical Center	0	791688	113247
51299	4	1976045	University Medical Center	0	791694	113247
51299	4	1976046	University Medical Center	0	792432	113247
51299	4	1976047	University Medical Center	0	791899	113247
51299	4	1976048	University Medical Center	0	791692	113247
51299	4	1976049	University Medical Center	0	791688	113247
51299	4	1976050	University Medical Center	0	791694	113247
51299	4	1976051	University Medical Center	0	792453	113247
51299	4	1976052	University Medical Center	0	791689	113247
51299	4	1976053	University Medical Center	0	791692	113247
51299	4	1976054	University Medical Center	0	792451	113247
51299	4	1976055	University Medical Center	0	791023	113247
51299	4	1976056	University Medical Center	0	792432	113247
51299	4	1976057	University Medical Center	0	791689	113247
51299	4	1976058	University Medical Center	0	791691	113247
51299	4	1976059	University Medical Center	0	791899	113247
51299	4	1976060	University Medical Center	0	791690	113247
51299	4	1976061	University Medical Center	0	792432	113247
51299	4	1976062	University Medical Center	0	791703	113247
51299	4	1976063	University Medical Center	0	792453	113247
51299	4	1976064	University Medical Center	0	792477	113247
51299	4	1976065	University Medical Center	0	791692	113247
51299	4	1976066	University Medical Center	0	791689	113247
51299	4	1976067	University Medical Center	0	792365	113247
51299	4	1976068	University Medical Center	0	791691	113247
51299	4	1976069	University Medical Center	0	792477	113247
51299	4	1976070	University Medical Center	0	791710	113247
51299	24	2055341	University Medical Center	0	800712	113247
51299	24	2055342	University Medical Center	0	800713	113247
51299	24	2055343	University Medical Center	0	800714	113247
51299	24	2055344	University Medical Center	0	800712	113247
51299	24	2055345	University Medical Center	0	800713	113247
51299	24	2055346	University Medical Center	0	800715	113247
51299	24	2055347	University Medical Center	0	800714	113247
51299	24	2055348	University Medical Center	0	800716	113247
51299	24	2055349	University Medical Center	0	800717	113247
51299	24	2055350	University Medical Center	0	800712	113247
51299	24	2055351	University Medical Center	0	800718	113247
51299	24	2055352	University Medical Center	0	800719	113247
51299	2	1966875	Salt Lake Central Station	1	791812	113248
51299	2	1966876	Salt Lake Central Station	1	791790	113248
51299	2	1966877	Salt Lake Central Station	1	791815	113248
51299	2	1966878	Salt Lake Central Station	1	791812	113248
51299	2	1966879	Salt Lake Central Station	1	791790	113248
51299	2	1966880	Salt Lake Central Station	1	791841	113248
51299	2	1966881	Salt Lake Central Station	1	791815	113248
51299	2	1966882	Salt Lake Central Station	1	791785	113248
51299	2	1966883	Salt Lake Central Station	1	791813	113248
51299	2	1966884	Salt Lake Central Station	1	791812	113248
51299	2	1966885	Salt Lake Central Station	1	791795	113248
51299	2	1966886	Salt Lake Central Station	1	791845	113248
51299	4	1976071	Salt Lake Central Station	1	791689	113248
51299	4	1976072	Salt Lake Central Station	1	792425	113248
51299	4	1976073	Salt Lake Central Station	1	791688	113248
51299	4	1976074	Salt Lake Central Station	1	791691	113248
51299	4	1976075	Salt Lake Central Station	1	791692	113248
51299	4	1976076	Salt Lake Central Station	1	791896	113248
51299	4	1976077	Salt Lake Central Station	1	791688	113248
51299	4	1976078	Salt Lake Central Station	1	791694	113248
51299	4	1976079	Salt Lake Central Station	1	791901	113248
51299	4	1976080	Salt Lake Central Station	1	791689	113248
51299	4	1976081	Salt Lake Central Station	1	791902	113248
51299	4	1976082	Salt Lake Central Station	1	792425	113248
51299	4	1976083	Salt Lake Central Station	1	791694	113248
51299	4	1976084	Salt Lake Central Station	1	791695	113248
51299	4	1976085	Salt Lake Central Station	1	790835	113248
51299	4	1976086	Salt Lake Central Station	1	791692	113248
51299	4	1976087	Salt Lake Central Station	1	792426	113248
51299	4	1976088	Salt Lake Central Station	1	791688	113248
51299	4	1976089	Salt Lake Central Station	1	791899	113248
51299	4	1976090	Salt Lake Central Station	1	791689	113248
51299	4	1976091	Salt Lake Central Station	1	791692	113248
51299	4	1976092	Salt Lake Central Station	1	792426	113248
51299	4	1976093	Salt Lake Central Station	1	791883	113248
51299	4	1976094	Salt Lake Central Station	1	791694	113248
51299	4	1976095	Salt Lake Central Station	1	791689	113248
51299	4	1976096	Salt Lake Central Station	1	791691	113248
51299	4	1976097	Salt Lake Central Station	1	792365	113248
51299	4	1976098	Salt Lake Central Station	1	791688	113248
51299	4	1976099	Salt Lake Central Station	1	791694	113248
51299	4	1976100	Salt Lake Central Station	1	792432	113248
51299	4	1976101	Salt Lake Central Station	1	791899	113248
51299	4	1976102	Salt Lake Central Station	1	791692	113248
51299	4	1976103	Salt Lake Central Station	1	791688	113248
51299	4	1976104	Salt Lake Central Station	1	791694	113248
51299	4	1976105	Salt Lake Central Station	1	792453	113248
51299	4	1976106	Salt Lake Central Station	1	791689	113248
51299	4	1976107	Salt Lake Central Station	1	791692	113248
51299	4	1976108	Salt Lake Central Station	1	792451	113248
51299	4	1976109	Salt Lake Central Station	1	791023	113248
51299	4	1976110	Salt Lake Central Station	1	792432	113248
51299	4	1976111	Salt Lake Central Station	1	791689	113248
51299	4	1976112	Salt Lake Central Station	1	791691	113248
51299	4	1976113	Salt Lake Central Station	1	791899	113248
51299	4	1976114	Salt Lake Central Station	1	791690	113248
51299	4	1976115	Salt Lake Central Station	1	792432	113248
51299	4	1976116	Salt Lake Central Station	1	791703	113248
51299	4	1976117	Salt Lake Central Station	1	792453	113248
51299	4	1976118	Salt Lake Central Station	1	792477	113248
51299	4	1976119	Salt Lake Central Station	1	791692	113248
51299	4	1976120	Salt Lake Central Station	1	791689	113248
51299	4	1976121	Salt Lake Central Station	1	792477	113248
51299	4	1976122	Salt Lake Central Station	1	792365	113248
51299	4	1976123	Salt Lake Central Station	1	791691	113248
51299	4	1976124	Salt Lake Central Station	1	791893	113248
51299	24	2055353	Salt Lake Central Station	1	800712	113248
51299	24	2055354	Salt Lake Central Station	1	800713	113248
51299	24	2055355	Salt Lake Central Station	1	800714	113248
51299	24	2055356	Salt Lake Central Station	1	800712	113248
51299	24	2055357	Salt Lake Central Station	1	800713	113248
51299	24	2055358	Salt Lake Central Station	1	800720	113248
51299	24	2055359	Salt Lake Central Station	1	800714	113248
51299	24	2055360	Salt Lake Central Station	1	800716	113248
51299	24	2055361	Salt Lake Central Station	1	800717	113248
51299	24	2055362	Salt Lake Central Station	1	800712	113248
51299	24	2055363	Salt Lake Central Station	1	800718	113248
51299	24	2055364	Salt Lake Central Station	1	800719	113248
51300	2	1966996	Murray Central Station	0	791839	113249
51300	2	1966997	Murray Central Station	0	791782	113249
51300	2	1966998	Murray Central Station	0	791840	113249
51300	2	1966999	Murray Central Station	0	791759	113249
51300	2	1967000	Murray Central Station	0	791785	113249
51300	2	1967001	Murray Central Station	0	791811	113249
51300	2	1967002	Murray Central Station	0	791804	113249
51300	2	1967003	Murray Central Station	0	791784	113249
51300	2	1967004	Murray Central Station	0	791843	113249
51300	2	1967005	Murray Central Station	0	791775	113249
51300	2	1967006	Murray Central Station	0	791805	113249
51300	2	1967007	Murray Central Station	0	791797	113249
51300	2	1967008	Murray Central Station	0	791759	113249
51300	2	1967009	Murray Central Station	0	791796	113249
51300	2	1967010	Murray Central Station	0	791795	113249
51300	2	1967011	Murray Central Station	0	791845	113249
51300	2	1967012	Murray Central Station	0	791784	113249
51300	2	1967013	Murray Central Station	0	791847	113249
51300	2	1967014	Murray Central Station	0	791839	113249
51300	2	1967015	Murray Central Station	0	791773	113249
51300	2	1967016	Murray Central Station	0	791797	113249
51300	2	1967017	Murray Central Station	0	791759	113249
51300	2	1967018	Murray Central Station	0	791804	113249
51300	2	1967019	Murray Central Station	0	791823	113249
51300	2	1967020	Murray Central Station	0	791845	113249
51300	2	1967021	Murray Central Station	0	791784	113249
51300	2	1967022	Murray Central Station	0	791782	113249
51300	2	1967023	Murray Central Station	0	791768	113249
51300	2	1967024	Murray Central Station	0	791813	113249
51300	2	1967025	Murray Central Station	0	791797	113249
51300	2	1967026	Murray Central Station	0	791780	113249
51300	2	1967027	Murray Central Station	0	791758	113249
51300	2	1967028	Murray Central Station	0	791823	113249
51300	2	1967029	Murray Central Station	0	791790	113249
51300	2	1967030	Murray Central Station	0	791832	113249
51300	2	1967031	Murray Central Station	0	791775	113249
51300	2	1967032	Murray Central Station	0	791805	113249
51300	2	1967033	Murray Central Station	0	791841	113249
51300	2	1967034	Murray Central Station	0	791804	113249
51300	2	1967035	Murray Central Station	0	791806	113249
51300	2	1967036	Murray Central Station	0	791845	113249
51300	2	1967037	Murray Central Station	0	791815	113249
51300	2	1967038	Murray Central Station	0	791799	113249
51300	2	1967039	Murray Central Station	0	791809	113249
51300	2	1967040	Murray Central Station	0	791823	113249
51300	2	1967041	Murray Central Station	0	791785	113249
51300	2	1967042	Murray Central Station	0	791847	113249
51300	2	1967043	Murray Central Station	0	791796	113249
51300	2	1967044	Murray Central Station	0	791832	113249
51300	2	1967045	Murray Central Station	0	791809	113249
51300	2	1967046	Murray Central Station	0	791768	113249
51300	2	1967047	Murray Central Station	0	791759	113249
51300	3	1967100	Murray Central Station	0	790692	113249
51300	3	1967101	Murray Central Station	0	790693	113249
51300	3	1967102	Murray Central Station	0	790694	113249
51300	3	1967103	Murray Central Station	0	790695	113249
51300	3	1967104	Murray Central Station	0	790696	113249
51300	3	1967105	Murray Central Station	0	790692	113249
51300	3	1967106	Murray Central Station	0	790693	113249
51300	3	1967107	Murray Central Station	0	790695	113249
51300	3	1967108	Murray Central Station	0	790696	113249
51300	3	1967109	Murray Central Station	0	790692	113249
51300	3	1967110	Murray Central Station	0	790693	113249
51300	3	1967111	Murray Central Station	0	790697	113249
51300	3	1967112	Murray Central Station	0	790695	113249
51300	3	1967113	Murray Central Station	0	790696	113249
51300	3	1967114	Murray Central Station	0	790692	113249
51300	3	1967115	Murray Central Station	0	790693	113249
51300	3	1967116	Murray Central Station	0	790695	113249
51300	4	1967135	Murray Central Station	0	791973	113249
51300	4	1967136	Murray Central Station	0	791868	113249
51300	4	1967137	Murray Central Station	0	791869	113249
51300	4	1967138	Murray Central Station	0	792385	113249
51300	4	1967139	Murray Central Station	0	791866	113249
51300	4	1967140	Murray Central Station	0	790703	113249
51300	4	1967141	Murray Central Station	0	790704	113249
51300	4	1967142	Murray Central Station	0	790624	113249
51300	4	1967143	Murray Central Station	0	791973	113249
51300	4	1967144	Murray Central Station	0	791868	113249
51300	4	1967145	Murray Central Station	0	791869	113249
51300	4	1967146	Murray Central Station	0	792387	113249
51300	4	1967147	Murray Central Station	0	792385	113249
51300	4	1967148	Murray Central Station	0	791866	113249
51300	4	1967149	Murray Central Station	0	790703	113249
51300	4	1967150	Murray Central Station	0	790704	113249
51300	4	1967151	Murray Central Station	0	790624	113249
51300	4	1967152	Murray Central Station	0	791973	113249
51300	4	1967153	Murray Central Station	0	791868	113249
51300	4	1967154	Murray Central Station	0	791869	113249
51300	4	1967155	Murray Central Station	0	792385	113249
51300	4	1967156	Murray Central Station	0	791866	113249
51300	4	1967157	Murray Central Station	0	790703	113249
51300	4	1967158	Murray Central Station	0	790704	113249
51300	4	1967159	Murray Central Station	0	790624	113249
51300	4	1967160	Murray Central Station	0	791973	113249
51300	4	1967161	Murray Central Station	0	791871	113249
51300	4	1967162	Murray Central Station	0	791868	113249
51300	4	1967163	Murray Central Station	0	791869	113249
51300	4	1967164	Murray Central Station	0	792446	113249
51300	4	1967165	Murray Central Station	0	792385	113249
51300	4	1967166	Murray Central Station	0	791866	113249
51300	4	1967167	Murray Central Station	0	790703	113249
51300	4	1967168	Murray Central Station	0	790704	113249
51300	4	1967169	Murray Central Station	0	792426	113249
51300	4	1967170	Murray Central Station	0	791973	113249
51300	4	1967171	Murray Central Station	0	791871	113249
51300	4	1967172	Murray Central Station	0	791868	113249
51300	4	1967173	Murray Central Station	0	791869	113249
51300	4	1967174	Murray Central Station	0	792385	113249
51300	4	1967175	Murray Central Station	0	791866	113249
51300	4	1967176	Murray Central Station	0	790703	113249
51300	4	1967177	Murray Central Station	0	790704	113249
51300	4	1967178	Murray Central Station	0	791873	113249
51300	4	1967179	Murray Central Station	0	791973	113249
51300	4	1967180	Murray Central Station	0	791871	113249
51300	4	1967181	Murray Central Station	0	791868	113249
51300	4	1967182	Murray Central Station	0	791869	113249
51300	4	1967183	Murray Central Station	0	792385	113249
51300	4	1967184	Murray Central Station	0	791058	113249
51300	4	1967185	Murray Central Station	0	791866	113249
51300	4	1967186	Murray Central Station	0	790703	113249
51300	4	1967187	Murray Central Station	0	791935	113249
51300	4	1967188	Murray Central Station	0	791873	113249
51300	4	1967189	Murray Central Station	0	790709	113249
51300	4	1967190	Murray Central Station	0	791868	113249
51300	4	1967191	Murray Central Station	0	791058	113249
51300	4	1967192	Murray Central Station	0	791995	113249
51300	4	1967193	Murray Central Station	0	792177	113249
51300	4	1967194	Murray Central Station	0	792477	113249
51300	4	1967195	Murray Central Station	0	791892	113249
51300	4	1967196	Murray Central Station	0	790709	113249
51300	24	2055365	Murray Central Station	0	800721	113249
51300	24	2055366	Murray Central Station	0	800722	113249
51300	24	2055367	Murray Central Station	0	800723	113249
51300	24	2055368	Murray Central Station	0	800724	113249
51300	24	2055369	Murray Central Station	0	800716	113249
51300	24	2055370	Murray Central Station	0	800725	113249
51300	24	2055371	Murray Central Station	0	800726	113249
51300	24	2055372	Murray Central Station	0	800727	113249
51300	24	2055373	Murray Central Station	0	800715	113249
51300	24	2055374	Murray Central Station	0	800728	113249
51300	24	2055375	Murray Central Station	0	800729	113249
51300	24	2055376	Murray Central Station	0	800730	113249
51300	24	2055377	Murray Central Station	0	800724	113249
51300	24	2055378	Murray Central Station	0	800731	113249
51300	24	2055379	Murray Central Station	0	800718	113249
51300	24	2055380	Murray Central Station	0	800719	113249
51300	24	2055381	Murray Central Station	0	800727	113249
51300	24	2055382	Murray Central Station	0	800732	113249
51300	24	2055383	Murray Central Station	0	800721	113249
51300	24	2055384	Murray Central Station	0	800733	113249
51300	24	2055385	Murray Central Station	0	800730	113249
51300	24	2055386	Murray Central Station	0	800724	113249
51300	24	2055387	Murray Central Station	0	800726	113249
51300	24	2055388	Murray Central Station	0	800734	113249
51300	24	2055389	Murray Central Station	0	800719	113249
51300	24	2055390	Murray Central Station	0	800727	113249
51300	24	2055391	Murray Central Station	0	800722	113249
51300	24	2055392	Murray Central Station	0	800735	113249
51300	24	2055393	Murray Central Station	0	800717	113249
51300	24	2055394	Murray Central Station	0	800730	113249
51300	24	2055395	Murray Central Station	0	800736	113249
51300	24	2055396	Murray Central Station	0	800737	113249
51300	24	2055397	Murray Central Station	0	800734	113249
51300	24	2055398	Murray Central Station	0	800713	113249
51300	24	2055399	Murray Central Station	0	800738	113249
51300	24	2055400	Murray Central Station	0	800728	113249
51300	24	2055401	Murray Central Station	0	800729	113249
51300	24	2055402	Murray Central Station	0	800720	113249
51300	24	2055403	Murray Central Station	0	800726	113249
51300	24	2055404	Murray Central Station	0	800739	113249
51300	24	2055405	Murray Central Station	0	800719	113249
51300	24	2055406	Murray Central Station	0	800714	113249
51300	24	2055407	Murray Central Station	0	800740	113249
51300	24	2055408	Murray Central Station	0	800741	113249
51300	24	2055409	Murray Central Station	0	800734	113249
51300	24	2055410	Murray Central Station	0	800716	113249
51300	24	2055411	Murray Central Station	0	800732	113249
51300	24	2055412	Murray Central Station	0	800731	113249
51300	24	2055413	Murray Central Station	0	800738	113249
51300	24	2055414	Murray Central Station	0	800741	113249
51300	24	2055415	Murray Central Station	0	800735	113249
51300	24	2055416	Murray Central Station	0	800724	113249
51300	25	2056479	Murray Central Station	0	800808	113249
51300	25	2056480	Murray Central Station	0	800809	113249
51300	25	2056481	Murray Central Station	0	800810	113249
51300	25	2056482	Murray Central Station	0	800811	113249
51300	25	2056483	Murray Central Station	0	800812	113249
51300	25	2056484	Murray Central Station	0	800808	113249
51300	25	2056485	Murray Central Station	0	800809	113249
51300	25	2056486	Murray Central Station	0	800811	113249
51300	25	2056487	Murray Central Station	0	800812	113249
51300	25	2056488	Murray Central Station	0	800808	113249
51300	25	2056489	Murray Central Station	0	800809	113249
51300	25	2056490	Murray Central Station	0	800813	113249
51300	25	2056491	Murray Central Station	0	800811	113249
51300	25	2056492	Murray Central Station	0	800812	113249
51300	25	2056493	Murray Central Station	0	800808	113249
51300	25	2056494	Murray Central Station	0	800809	113249
51300	25	2056495	Murray Central Station	0	800811	113249
51300	2	1967048	Salt Lake Central Station	1	791768	113250
51300	2	1967049	Salt Lake Central Station	1	791843	113250
51300	2	1967050	Salt Lake Central Station	1	791806	113250
51300	2	1967051	Salt Lake Central Station	1	791839	113250
51300	2	1967052	Salt Lake Central Station	1	791805	113250
51300	2	1967053	Salt Lake Central Station	1	791773	113250
51300	2	1967054	Salt Lake Central Station	1	791759	113250
51300	2	1967055	Salt Lake Central Station	1	791845	113250
51300	2	1967056	Salt Lake Central Station	1	791795	113250
51300	2	1967057	Salt Lake Central Station	1	791785	113250
51300	2	1967058	Salt Lake Central Station	1	791784	113250
51300	2	1967059	Salt Lake Central Station	1	791843	113250
51300	2	1967060	Salt Lake Central Station	1	791840	113250
51300	2	1967061	Salt Lake Central Station	1	791805	113250
51300	2	1967062	Salt Lake Central Station	1	791797	113250
51300	2	1967063	Salt Lake Central Station	1	791759	113250
51300	2	1967064	Salt Lake Central Station	1	791804	113250
51300	2	1967065	Salt Lake Central Station	1	791811	113250
51300	2	1967066	Salt Lake Central Station	1	791845	113250
51300	2	1967067	Salt Lake Central Station	1	791784	113250
51300	2	1967068	Salt Lake Central Station	1	791782	113250
51300	2	1967069	Salt Lake Central Station	1	791780	113250
51300	2	1967070	Salt Lake Central Station	1	791773	113250
51300	2	1967071	Salt Lake Central Station	1	791797	113250
51300	2	1967072	Salt Lake Central Station	1	791795	113250
51300	2	1967073	Salt Lake Central Station	1	791758	113250
51300	2	1967074	Salt Lake Central Station	1	791823	113250
51300	2	1967075	Salt Lake Central Station	1	791845	113250
51300	2	1967076	Salt Lake Central Station	1	791839	113250
51300	2	1967077	Salt Lake Central Station	1	791775	113250
51300	2	1967078	Salt Lake Central Station	1	791768	113250
51300	2	1967079	Salt Lake Central Station	1	791813	113250
51300	2	1967080	Salt Lake Central Station	1	791804	113250
51300	2	1967081	Salt Lake Central Station	1	791796	113250
51300	2	1967082	Salt Lake Central Station	1	791758	113250
51300	2	1967083	Salt Lake Central Station	1	791823	113250
51300	2	1967084	Salt Lake Central Station	1	791782	113250
51300	2	1967085	Salt Lake Central Station	1	791847	113250
51300	2	1967086	Salt Lake Central Station	1	791836	113250
51300	2	1967087	Salt Lake Central Station	1	791805	113250
51300	2	1967088	Salt Lake Central Station	1	791780	113250
51300	2	1967089	Salt Lake Central Station	1	791790	113250
51300	2	1967090	Salt Lake Central Station	1	791806	113250
51300	2	1967091	Salt Lake Central Station	1	791845	113250
51300	2	1967092	Salt Lake Central Station	1	791832	113250
51300	2	1967093	Salt Lake Central Station	1	791841	113250
51300	2	1967094	Salt Lake Central Station	1	791809	113250
51300	2	1967095	Salt Lake Central Station	1	791759	113250
51300	2	1967096	Salt Lake Central Station	1	791784	113250
51300	2	1967097	Salt Lake Central Station	1	791815	113250
51300	2	1967098	Salt Lake Central Station	1	791797	113250
51300	2	1967099	Salt Lake Central Station	1	791768	113250
51300	3	1967117	Salt Lake Central Station	1	790695	113250
51300	3	1967118	Salt Lake Central Station	1	790692	113250
51300	3	1967119	Salt Lake Central Station	1	790693	113250
51300	3	1967120	Salt Lake Central Station	1	790694	113250
51300	3	1967121	Salt Lake Central Station	1	790695	113250
51300	3	1967122	Salt Lake Central Station	1	790696	113250
51300	3	1967123	Salt Lake Central Station	1	790692	113250
51300	3	1967124	Salt Lake Central Station	1	790693	113250
51300	3	1967125	Salt Lake Central Station	1	790695	113250
51300	3	1967126	Salt Lake Central Station	1	790696	113250
51300	3	1967127	Salt Lake Central Station	1	790692	113250
51300	3	1967128	Salt Lake Central Station	1	790693	113250
51300	3	1967129	Salt Lake Central Station	1	790697	113250
51300	3	1967130	Salt Lake Central Station	1	790695	113250
51300	3	1967131	Salt Lake Central Station	1	790696	113250
51300	3	1967132	Salt Lake Central Station	1	790692	113250
51300	3	1967133	Salt Lake Central Station	1	790693	113250
51300	3	1967134	Salt Lake Central Station	1	790695	113250
51300	4	1967197	Salt Lake Central Station	1	792385	113250
51300	4	1967198	Salt Lake Central Station	1	791866	113250
51300	4	1967199	Salt Lake Central Station	1	790703	113250
51300	4	1967200	Salt Lake Central Station	1	790704	113250
51300	4	1967201	Salt Lake Central Station	1	790624	113250
51300	4	1967202	Salt Lake Central Station	1	791973	113250
51300	4	1967203	Salt Lake Central Station	1	791868	113250
51300	4	1967204	Salt Lake Central Station	1	791869	113250
51300	4	1967205	Salt Lake Central Station	1	792385	113250
51300	4	1967206	Salt Lake Central Station	1	791866	113250
51300	4	1967207	Salt Lake Central Station	1	790703	113250
51300	4	1967208	Salt Lake Central Station	1	790704	113250
51300	4	1967209	Salt Lake Central Station	1	790624	113250
51300	4	1967210	Salt Lake Central Station	1	791973	113250
51300	4	1967211	Salt Lake Central Station	1	791868	113250
51300	4	1967212	Salt Lake Central Station	1	791869	113250
51300	4	1967213	Salt Lake Central Station	1	792387	113250
51300	4	1967214	Salt Lake Central Station	1	792385	113250
51300	4	1967215	Salt Lake Central Station	1	791866	113250
51300	4	1967216	Salt Lake Central Station	1	790703	113250
51300	4	1967217	Salt Lake Central Station	1	790704	113250
51300	4	1967218	Salt Lake Central Station	1	790624	113250
51300	4	1967219	Salt Lake Central Station	1	791973	113250
51300	4	1967220	Salt Lake Central Station	1	791871	113250
51300	4	1967221	Salt Lake Central Station	1	791868	113250
51300	4	1967222	Salt Lake Central Station	1	791869	113250
51300	4	1967223	Salt Lake Central Station	1	792385	113250
51300	4	1967224	Salt Lake Central Station	1	791866	113250
51300	4	1967225	Salt Lake Central Station	1	790703	113250
51300	4	1967226	Salt Lake Central Station	1	790704	113250
51300	4	1967227	Salt Lake Central Station	1	790624	113250
51300	4	1967228	Salt Lake Central Station	1	791973	113250
51300	4	1967229	Salt Lake Central Station	1	791871	113250
51300	4	1967230	Salt Lake Central Station	1	791868	113250
51300	4	1967231	Salt Lake Central Station	1	791869	113250
51300	4	1967232	Salt Lake Central Station	1	792446	113250
51300	4	1967233	Salt Lake Central Station	1	792385	113250
51300	4	1967234	Salt Lake Central Station	1	791866	113250
51300	4	1967235	Salt Lake Central Station	1	790703	113250
51300	4	1967236	Salt Lake Central Station	1	790704	113250
51300	4	1967237	Salt Lake Central Station	1	792426	113250
51300	4	1967238	Salt Lake Central Station	1	791973	113250
51300	4	1967239	Salt Lake Central Station	1	791871	113250
51300	4	1967240	Salt Lake Central Station	1	791868	113250
51300	4	1967241	Salt Lake Central Station	1	791869	113250
51300	4	1967242	Salt Lake Central Station	1	792385	113250
51300	4	1967243	Salt Lake Central Station	1	791866	113250
51300	4	1967244	Salt Lake Central Station	1	790703	113250
51300	4	1967245	Salt Lake Central Station	1	792178	113250
51300	4	1967246	Salt Lake Central Station	1	791873	113250
51300	4	1967247	Salt Lake Central Station	1	791973	113250
51300	4	1967248	Salt Lake Central Station	1	791871	113250
51300	4	1967249	Salt Lake Central Station	1	791868	113250
51300	4	1967250	Salt Lake Central Station	1	791869	113250
51300	4	1967251	Salt Lake Central Station	1	791058	113250
51300	4	1967252	Salt Lake Central Station	1	791935	113250
51300	4	1967253	Salt Lake Central Station	1	790709	113250
51300	4	1967254	Salt Lake Central Station	1	791868	113250
51300	24	2055417	Salt Lake Central Station	1	800735	113250
51300	24	2055418	Salt Lake Central Station	1	800715	113250
51300	24	2055419	Salt Lake Central Station	1	800739	113250
51300	24	2055420	Salt Lake Central Station	1	800721	113250
51300	24	2055421	Salt Lake Central Station	1	800729	113250
51300	24	2055422	Salt Lake Central Station	1	800733	113250
51300	24	2055423	Salt Lake Central Station	1	800724	113250
51300	24	2055424	Salt Lake Central Station	1	800719	113250
51300	24	2055425	Salt Lake Central Station	1	800718	113250
51300	24	2055426	Salt Lake Central Station	1	800716	113250
51300	24	2055427	Salt Lake Central Station	1	800727	113250
51300	24	2055428	Salt Lake Central Station	1	800715	113250
51300	24	2055429	Salt Lake Central Station	1	800723	113250
51300	24	2055430	Salt Lake Central Station	1	800729	113250
51300	24	2055431	Salt Lake Central Station	1	800730	113250
51300	24	2055432	Salt Lake Central Station	1	800724	113250
51300	24	2055433	Salt Lake Central Station	1	800726	113250
51300	24	2055434	Salt Lake Central Station	1	800725	113250
51300	24	2055435	Salt Lake Central Station	1	800719	113250
51300	24	2055436	Salt Lake Central Station	1	800727	113250
51300	24	2055437	Salt Lake Central Station	1	800722	113250
51300	24	2055438	Salt Lake Central Station	1	800736	113250
51300	24	2055439	Salt Lake Central Station	1	800733	113250
51300	24	2055440	Salt Lake Central Station	1	800730	113250
51300	24	2055441	Salt Lake Central Station	1	800718	113250
51300	24	2055442	Salt Lake Central Station	1	800737	113250
51300	24	2055443	Salt Lake Central Station	1	800734	113250
51300	24	2055444	Salt Lake Central Station	1	800719	113250
51300	24	2055445	Salt Lake Central Station	1	800721	113250
51300	24	2055446	Salt Lake Central Station	1	800728	113250
51300	24	2055447	Salt Lake Central Station	1	800735	113250
51300	24	2055448	Salt Lake Central Station	1	800717	113250
51300	24	2055449	Salt Lake Central Station	1	800726	113250
51300	24	2055450	Salt Lake Central Station	1	800731	113250
51300	24	2055451	Salt Lake Central Station	1	800737	113250
51300	24	2055452	Salt Lake Central Station	1	800734	113250
51300	24	2055453	Salt Lake Central Station	1	800722	113250
51300	24	2055454	Salt Lake Central Station	1	800732	113250
51300	24	2055455	Salt Lake Central Station	1	800742	113250
51300	24	2055456	Salt Lake Central Station	1	800729	113250
51300	24	2055457	Salt Lake Central Station	1	800736	113250
51300	24	2055458	Salt Lake Central Station	1	800713	113250
51300	24	2055459	Salt Lake Central Station	1	800739	113250
51300	24	2055460	Salt Lake Central Station	1	800719	113250
51300	24	2055461	Salt Lake Central Station	1	800738	113250
51300	24	2055462	Salt Lake Central Station	1	800720	113250
51300	24	2055463	Salt Lake Central Station	1	800741	113250
51300	24	2055464	Salt Lake Central Station	1	800724	113250
51300	24	2055465	Salt Lake Central Station	1	800727	113250
51300	24	2055466	Salt Lake Central Station	1	800714	113250
51300	24	2055467	Salt Lake Central Station	1	800730	113250
51300	24	2055468	Salt Lake Central Station	1	800735	113250
51300	25	2056496	Salt Lake Central Station	1	800811	113250
51300	25	2056497	Salt Lake Central Station	1	800808	113250
51300	25	2056498	Salt Lake Central Station	1	800809	113250
51300	25	2056499	Salt Lake Central Station	1	800810	113250
51300	25	2056500	Salt Lake Central Station	1	800811	113250
51300	25	2056501	Salt Lake Central Station	1	800812	113250
51300	25	2056502	Salt Lake Central Station	1	800808	113250
51300	25	2056503	Salt Lake Central Station	1	800809	113250
51300	25	2056504	Salt Lake Central Station	1	800811	113250
51300	25	2056505	Salt Lake Central Station	1	800812	113250
51300	25	2056506	Salt Lake Central Station	1	800808	113250
51300	25	2056507	Salt Lake Central Station	1	800809	113250
51300	25	2056508	Salt Lake Central Station	1	800813	113250
51300	25	2056509	Salt Lake Central Station	1	800811	113250
51300	25	2056510	Salt Lake Central Station	1	800812	113250
51300	25	2056511	Salt Lake Central Station	1	800808	113250
51300	25	2056512	Salt Lake Central Station	1	800809	113250
51300	25	2056513	Salt Lake Central Station	1	800811	113250
51301	2	1967255	Sandy Civic Center Station	0	791824	113251
51301	2	1967256	Sandy Civic Center Station	0	791758	113251
51301	2	1967257	Sandy Civic Center Station	0	791845	113251
51301	2	1967258	Sandy Civic Center Station	0	791782	113251
51301	2	1967259	Sandy Civic Center Station	0	791824	113251
51301	2	1967260	Sandy Civic Center Station	0	791811	113251
51301	2	1967261	Sandy Civic Center Station	0	791775	113251
51301	2	1967262	Sandy Civic Center Station	0	791796	113251
51301	2	1967263	Sandy Civic Center Station	0	791847	113251
51301	2	1967264	Sandy Civic Center Station	0	791759	113251
51301	2	1967265	Sandy Civic Center Station	0	791784	113251
51301	2	1967266	Sandy Civic Center Station	0	791797	113251
51301	2	1967267	Sandy Civic Center Station	0	791790	113251
51301	2	1967268	Sandy Civic Center Station	0	791775	113251
51301	2	1967269	Sandy Civic Center Station	0	791841	113251
51301	2	1967270	Sandy Civic Center Station	0	791759	113251
51301	2	1967271	Sandy Civic Center Station	0	791815	113251
51301	2	1967272	Sandy Civic Center Station	0	791775	113251
51301	2	1967273	Sandy Civic Center Station	0	791785	113251
51301	4	1967294	Sandy Civic Center Station	0	791603	113251
51301	4	1967295	Sandy Civic Center Station	0	791601	113251
51301	4	1967296	Sandy Civic Center Station	0	791600	113251
51301	4	1967297	Sandy Civic Center Station	0	791602	113251
51301	4	1967298	Sandy Civic Center Station	0	792441	113251
51301	4	1967299	Sandy Civic Center Station	0	791605	113251
51301	4	1967300	Sandy Civic Center Station	0	791603	113251
51301	4	1967301	Sandy Civic Center Station	0	791600	113251
51301	4	1967302	Sandy Civic Center Station	0	791602	113251
51301	4	1967303	Sandy Civic Center Station	0	791605	113251
51301	4	1967304	Sandy Civic Center Station	0	791603	113251
51301	4	1967305	Sandy Civic Center Station	0	791600	113251
51301	4	1967306	Sandy Civic Center Station	0	791606	113251
51301	4	1967307	Sandy Civic Center Station	0	792179	113251
51301	4	1967308	Sandy Civic Center Station	0	791603	113251
51301	4	1967309	Sandy Civic Center Station	0	790704	113251
51301	4	1967310	Sandy Civic Center Station	0	791602	113251
51301	4	1967311	Sandy Civic Center Station	0	791600	113251
51301	4	1967312	Sandy Civic Center Station	0	791606	113251
51301	4	1967313	Sandy Civic Center Station	0	792179	113251
51301	24	2055469	Sandy Civic Center Station	0	800743	113251
51301	24	2055470	Sandy Civic Center Station	0	800737	113251
51301	24	2055471	Sandy Civic Center Station	0	800719	113251
51301	24	2055472	Sandy Civic Center Station	0	800722	113251
51301	24	2055473	Sandy Civic Center Station	0	800743	113251
51301	24	2055474	Sandy Civic Center Station	0	800725	113251
51301	24	2055475	Sandy Civic Center Station	0	800728	113251
51301	24	2055476	Sandy Civic Center Station	0	800731	113251
51301	24	2055477	Sandy Civic Center Station	0	800732	113251
51301	24	2055478	Sandy Civic Center Station	0	800724	113251
51301	24	2055479	Sandy Civic Center Station	0	800727	113251
51301	24	2055480	Sandy Civic Center Station	0	800730	113251
51301	24	2055481	Sandy Civic Center Station	0	800713	113251
51301	24	2055482	Sandy Civic Center Station	0	800728	113251
51301	24	2055483	Sandy Civic Center Station	0	800720	113251
51301	24	2055484	Sandy Civic Center Station	0	800724	113251
51301	24	2055485	Sandy Civic Center Station	0	800714	113251
51301	24	2055486	Sandy Civic Center Station	0	800728	113251
51301	24	2055487	Sandy Civic Center Station	0	800716	113251
51301	2	1967274	Murray Central Station	1	791758	113252
51301	2	1967275	Murray Central Station	1	791843	113252
51301	2	1967276	Murray Central Station	1	791824	113252
51301	2	1967277	Murray Central Station	1	791773	113252
51301	2	1967278	Murray Central Station	1	791845	113252
51301	2	1967279	Murray Central Station	1	791782	113252
51301	2	1967280	Murray Central Station	1	791811	113252
51301	2	1967281	Murray Central Station	1	791780	113252
51301	2	1967282	Murray Central Station	1	791758	113252
51301	2	1967283	Murray Central Station	1	791775	113252
51301	2	1967284	Murray Central Station	1	791796	113252
51301	2	1967285	Murray Central Station	1	791847	113252
51301	2	1967286	Murray Central Station	1	791759	113252
51301	2	1967287	Murray Central Station	1	791790	113252
51301	2	1967288	Murray Central Station	1	791775	113252
51301	2	1967289	Murray Central Station	1	791841	113252
51301	2	1967290	Murray Central Station	1	791759	113252
51301	2	1967291	Murray Central Station	1	791815	113252
51301	2	1967292	Murray Central Station	1	791797	113252
51301	2	1967293	Murray Central Station	1	791784	113252
51301	4	1967314	Murray Central Station	1	790624	113252
51301	4	1967315	Murray Central Station	1	791603	113252
51301	4	1967316	Murray Central Station	1	791601	113252
51301	4	1967317	Murray Central Station	1	791600	113252
51301	4	1967318	Murray Central Station	1	791602	113252
51301	4	1967319	Murray Central Station	1	792441	113252
51301	4	1967320	Murray Central Station	1	791605	113252
51301	4	1967321	Murray Central Station	1	791603	113252
51301	4	1967322	Murray Central Station	1	791600	113252
51301	4	1967323	Murray Central Station	1	791602	113252
51301	4	1967324	Murray Central Station	1	791605	113252
51301	4	1967325	Murray Central Station	1	791603	113252
51301	4	1967326	Murray Central Station	1	791600	113252
51301	4	1967327	Murray Central Station	1	791606	113252
51301	4	1967328	Murray Central Station	1	792179	113252
51301	4	1967329	Murray Central Station	1	791603	113252
51301	4	1967330	Murray Central Station	1	792178	113252
51301	4	1967331	Murray Central Station	1	791602	113252
51301	4	1967332	Murray Central Station	1	791600	113252
51301	4	1967333	Murray Central Station	1	791606	113252
51301	4	1967334	Murray Central Station	1	792179	113252
51301	4	1967335	Murray Central Station	1	791603	113252
51301	4	1967336	Murray Central Station	1	790704	113252
51301	24	2055488	Murray Central Station	1	800737	113252
51301	24	2055489	Murray Central Station	1	800715	113252
51301	24	2055490	Murray Central Station	1	800743	113252
51301	24	2055491	Murray Central Station	1	800733	113252
51301	24	2055492	Murray Central Station	1	800719	113252
51301	24	2055493	Murray Central Station	1	800722	113252
51301	24	2055494	Murray Central Station	1	800725	113252
51301	24	2055495	Murray Central Station	1	800736	113252
51301	24	2055496	Murray Central Station	1	800737	113252
51301	24	2055497	Murray Central Station	1	800728	113252
51301	24	2055498	Murray Central Station	1	800731	113252
51301	24	2055499	Murray Central Station	1	800732	113252
51301	24	2055500	Murray Central Station	1	800724	113252
51301	24	2055501	Murray Central Station	1	800713	113252
51301	24	2055502	Murray Central Station	1	800728	113252
51301	24	2055503	Murray Central Station	1	800720	113252
51301	24	2055504	Murray Central Station	1	800724	113252
51301	24	2055505	Murray Central Station	1	800714	113252
51301	24	2055506	Murray Central Station	1	800730	113252
51301	24	2055507	Murray Central Station	1	800727	113252
51302	2	1967337	Murray North Station	0	791790	113253
51302	2	1967338	Murray North Station	0	791809	113253
51302	2	1967339	Murray North Station	0	791815	113253
51302	2	1967340	Murray North Station	0	791806	113253
51302	2	1967341	Murray North Station	0	791823	113253
51302	2	1967342	Murray North Station	0	791813	113253
51302	2	1967343	Murray North Station	0	791768	113253
51302	2	1967344	Murray North Station	0	791799	113253
51302	2	1967345	Murray North Station	0	791785	113253
51302	2	1967346	Murray North Station	0	791805	113253
51302	2	1967347	Murray North Station	0	791809	113253
51302	2	1967348	Murray North Station	0	791811	113253
51302	2	1967349	Murray North Station	0	791806	113253
51302	2	1967350	Murray North Station	0	791773	113253
51302	2	1967351	Murray North Station	0	791795	113253
51302	2	1967352	Murray North Station	0	791786	113253
51302	2	1967353	Murray North Station	0	791839	113253
51302	2	1967354	Murray North Station	0	791840	113253
51302	2	1967355	Murray North Station	0	791768	113253
51302	2	1967356	Murray North Station	0	791758	113253
51302	2	1967357	Murray North Station	0	791782	113253
51302	2	1967358	Murray North Station	0	791836	113253
51302	2	1967359	Murray North Station	0	791780	113253
51302	2	1967360	Murray North Station	0	791806	113253
51302	2	1967361	Murray North Station	0	791795	113253
51302	2	1967362	Murray North Station	0	791840	113253
51302	2	1967363	Murray North Station	0	791815	113253
51302	3	1967392	Murray North Station	0	790724	113253
51302	3	1967393	Murray North Station	0	790725	113253
51302	3	1967394	Murray North Station	0	790726	113253
51302	3	1967395	Murray North Station	0	790694	113253
51302	3	1967396	Murray North Station	0	790727	113253
51302	3	1967397	Murray North Station	0	790724	113253
51302	3	1967398	Murray North Station	0	790725	113253
51302	3	1967399	Murray North Station	0	790726	113253
51302	3	1967400	Murray North Station	0	790694	113253
51302	3	1967401	Murray North Station	0	790727	113253
51302	4	1967411	Murray North Station	0	791899	113253
51302	4	1967412	Murray North Station	0	792434	113253
51302	4	1967413	Murray North Station	0	792435	113253
51302	4	1967414	Murray North Station	0	791893	113253
51302	4	1967415	Murray North Station	0	791901	113253
51302	4	1967416	Murray North Station	0	792436	113253
51302	4	1967417	Murray North Station	0	792432	113253
51302	4	1967418	Murray North Station	0	791899	113253
51302	4	1967419	Murray North Station	0	792430	113253
51302	4	1967420	Murray North Station	0	790986	113253
51302	4	1967421	Murray North Station	0	791893	113253
51302	4	1967422	Murray North Station	0	791975	113253
51302	4	1967423	Murray North Station	0	792468	113253
51302	4	1967424	Murray North Station	0	791896	113253
51302	4	1967425	Murray North Station	0	792430	113253
51302	4	1967426	Murray North Station	0	791893	113253
51302	4	1967427	Murray North Station	0	791902	113253
51302	4	1967428	Murray North Station	0	791896	113253
51302	4	1967429	Murray North Station	0	792384	113253
51302	4	1967430	Murray North Station	0	791975	113253
51302	4	1967431	Murray North Station	0	791856	113253
51302	4	1967432	Murray North Station	0	791890	113253
51302	4	1967433	Murray North Station	0	791900	113253
51302	4	1967434	Murray North Station	0	792444	113253
51302	4	1967435	Murray North Station	0	791896	113253
51302	4	1967436	Murray North Station	0	791890	113253
51302	4	1967437	Murray North Station	0	791913	113253
51302	4	1967438	Murray North Station	0	791899	113253
51302	4	1967439	Murray North Station	0	791900	113253
51302	4	1967440	Murray North Station	0	791688	113253
51302	4	1967441	Murray North Station	0	792455	113253
51302	4	1967442	Murray North Station	0	792453	113253
51302	4	1967443	Murray North Station	0	792456	113253
51302	4	1967444	Murray North Station	0	791692	113253
51302	4	1967445	Murray North Station	0	792451	113253
51302	4	1967446	Murray North Station	0	792365	113253
51302	4	1967447	Murray North Station	0	792444	113253
51302	4	1967448	Murray North Station	0	792384	113253
51302	4	1967449	Murray North Station	0	791896	113253
51302	4	1967450	Murray North Station	0	791899	113253
51302	4	1967451	Murray North Station	0	791975	113253
51302	4	1967452	Murray North Station	0	791897	113253
51302	4	1967453	Murray North Station	0	791913	113253
51302	4	1967454	Murray North Station	0	791897	113253
51302	4	1967455	Murray North Station	0	792384	113253
51302	4	1967456	Murray North Station	0	791975	113253
51302	4	1967457	Murray North Station	0	791856	113253
51302	4	1967458	Murray North Station	0	791890	113253
51302	4	1967459	Murray North Station	0	791900	113253
51302	4	1967460	Murray North Station	0	791899	113253
51302	4	1967461	Murray North Station	0	791896	113253
51302	4	1967462	Murray North Station	0	792384	113253
51302	4	1967463	Murray North Station	0	791975	113253
51302	4	1967464	Murray North Station	0	791892	113253
51302	4	1967465	Murray North Station	0	791899	113253
51302	24	2055508	Murray North Station	0	800713	113253
51302	24	2055509	Murray North Station	0	800741	113253
51302	24	2055510	Murray North Station	0	800714	113253
51302	24	2055511	Murray North Station	0	800739	113253
51302	24	2055512	Murray North Station	0	800734	113253
51302	24	2055513	Murray North Station	0	800717	113253
51302	24	2055514	Murray North Station	0	800735	113253
51302	24	2055515	Murray North Station	0	800740	113253
51302	24	2055516	Murray North Station	0	800716	113253
51302	24	2055517	Murray North Station	0	800729	113253
51302	24	2055518	Murray North Station	0	800741	113253
51302	24	2055519	Murray North Station	0	800725	113253
51302	24	2055520	Murray North Station	0	800739	113253
51302	24	2055521	Murray North Station	0	800733	113253
51302	24	2055522	Murray North Station	0	800718	113253
51302	24	2055523	Murray North Station	0	800744	113253
51302	24	2055524	Murray North Station	0	800721	113253
51302	24	2055525	Murray North Station	0	800723	113253
51302	24	2055526	Murray North Station	0	800735	113253
51302	24	2055527	Murray North Station	0	800737	113253
51302	24	2055528	Murray North Station	0	800722	113253
51302	24	2055529	Murray North Station	0	800742	113253
51302	24	2055530	Murray North Station	0	800736	113253
51302	24	2055531	Murray North Station	0	800739	113253
51302	24	2055532	Murray North Station	0	800718	113253
51302	24	2055533	Murray North Station	0	800723	113253
51302	24	2055534	Murray North Station	0	800714	113253
51302	25	2056514	Murray North Station	0	800814	113253
51302	25	2056515	Murray North Station	0	800815	113253
51302	25	2056516	Murray North Station	0	800816	113253
51302	25	2056517	Murray North Station	0	800810	113253
51302	25	2056518	Murray North Station	0	800817	113253
51302	25	2056519	Murray North Station	0	800814	113253
51302	25	2056520	Murray North Station	0	800815	113253
51302	25	2056521	Murray North Station	0	800816	113253
51302	25	2056522	Murray North Station	0	800810	113253
51302	25	2056523	Murray North Station	0	800817	113253
51302	2	1967364	Salt Lake Central Station	1	791839	113254
51302	2	1967365	Salt Lake Central Station	1	791840	113254
51302	2	1967366	Salt Lake Central Station	1	791785	113254
51302	2	1967367	Salt Lake Central Station	1	791804	113254
51302	2	1967368	Salt Lake Central Station	1	791790	113254
51302	2	1967369	Salt Lake Central Station	1	791809	113254
51302	2	1967370	Salt Lake Central Station	1	791815	113254
51302	2	1967371	Salt Lake Central Station	1	791806	113254
51302	2	1967372	Salt Lake Central Station	1	791823	113254
51302	2	1967373	Salt Lake Central Station	1	791813	113254
51302	2	1967374	Salt Lake Central Station	1	791768	113254
51302	2	1967375	Salt Lake Central Station	1	791799	113254
51302	2	1967376	Salt Lake Central Station	1	791785	113254
51302	2	1967377	Salt Lake Central Station	1	791805	113254
51302	2	1967378	Salt Lake Central Station	1	791809	113254
51302	2	1967379	Salt Lake Central Station	1	791811	113254
51302	2	1967380	Salt Lake Central Station	1	791806	113254
51302	2	1967381	Salt Lake Central Station	1	791773	113254
51302	2	1967382	Salt Lake Central Station	1	791795	113254
51302	2	1967383	Salt Lake Central Station	1	791786	113254
51302	2	1967384	Salt Lake Central Station	1	791839	113254
51302	2	1967385	Salt Lake Central Station	1	791840	113254
51302	2	1967386	Salt Lake Central Station	1	791768	113254
51302	2	1967387	Salt Lake Central Station	1	791758	113254
51302	2	1967388	Salt Lake Central Station	1	791782	113254
51302	2	1967389	Salt Lake Central Station	1	791780	113254
51302	2	1967390	Salt Lake Central Station	1	791795	113254
51302	2	1967391	Salt Lake Central Station	1	791840	113254
51302	3	1967402	Salt Lake Central Station	1	790724	113254
51302	3	1967403	Salt Lake Central Station	1	790725	113254
51302	3	1967404	Salt Lake Central Station	1	790726	113254
51302	3	1967405	Salt Lake Central Station	1	790694	113254
51302	3	1967406	Salt Lake Central Station	1	790727	113254
51302	3	1967407	Salt Lake Central Station	1	790724	113254
51302	3	1967408	Salt Lake Central Station	1	790725	113254
51302	3	1967409	Salt Lake Central Station	1	790726	113254
51302	3	1967410	Salt Lake Central Station	1	790694	113254
51302	4	1967466	Salt Lake Central Station	1	791851	113254
51302	4	1967467	Salt Lake Central Station	1	791902	113254
51302	4	1967468	Salt Lake Central Station	1	791900	113254
51302	4	1967469	Salt Lake Central Station	1	791906	113254
51302	4	1967470	Salt Lake Central Station	1	791688	113254
51302	4	1967471	Salt Lake Central Station	1	791899	113254
51302	4	1967472	Salt Lake Central Station	1	792434	113254
51302	4	1967473	Salt Lake Central Station	1	792435	113254
51302	4	1967474	Salt Lake Central Station	1	791893	113254
51302	4	1967475	Salt Lake Central Station	1	791901	113254
51302	4	1967476	Salt Lake Central Station	1	792436	113254
51302	4	1967477	Salt Lake Central Station	1	792432	113254
51302	4	1967478	Salt Lake Central Station	1	791899	113254
51302	4	1967479	Salt Lake Central Station	1	792430	113254
51302	4	1967480	Salt Lake Central Station	1	790986	113254
51302	4	1967481	Salt Lake Central Station	1	791975	113254
51302	4	1967482	Salt Lake Central Station	1	791896	113254
51302	4	1967483	Salt Lake Central Station	1	792430	113254
51302	4	1967484	Salt Lake Central Station	1	791893	113254
51302	4	1967485	Salt Lake Central Station	1	791902	113254
51302	4	1967486	Salt Lake Central Station	1	791896	113254
51302	4	1967487	Salt Lake Central Station	1	792384	113254
51302	4	1967488	Salt Lake Central Station	1	791975	113254
51302	4	1967489	Salt Lake Central Station	1	791856	113254
51302	4	1967490	Salt Lake Central Station	1	791890	113254
51302	4	1967491	Salt Lake Central Station	1	791900	113254
51302	4	1967492	Salt Lake Central Station	1	791975	113254
51302	4	1967493	Salt Lake Central Station	1	792444	113254
51302	4	1967494	Salt Lake Central Station	1	791892	113254
51302	4	1967495	Salt Lake Central Station	1	791896	113254
51302	4	1967496	Salt Lake Central Station	1	791890	113254
51302	4	1967497	Salt Lake Central Station	1	791913	113254
51302	4	1967498	Salt Lake Central Station	1	791899	113254
51302	4	1967499	Salt Lake Central Station	1	791900	113254
51302	4	1967500	Salt Lake Central Station	1	791688	113254
51302	4	1967501	Salt Lake Central Station	1	792455	113254
51302	4	1967502	Salt Lake Central Station	1	792453	113254
51302	4	1967503	Salt Lake Central Station	1	792456	113254
51302	4	1967504	Salt Lake Central Station	1	791692	113254
51302	4	1967505	Salt Lake Central Station	1	792451	113254
51302	4	1967506	Salt Lake Central Station	1	792365	113254
51302	4	1967507	Salt Lake Central Station	1	792444	113254
51302	4	1967508	Salt Lake Central Station	1	792384	113254
51302	4	1967509	Salt Lake Central Station	1	791897	113254
51302	4	1967510	Salt Lake Central Station	1	791913	113254
51302	4	1967511	Salt Lake Central Station	1	792468	113254
51302	4	1967512	Salt Lake Central Station	1	791899	113254
51302	4	1967513	Salt Lake Central Station	1	792384	113254
51302	4	1967514	Salt Lake Central Station	1	791975	113254
51302	4	1967515	Salt Lake Central Station	1	791856	113254
51302	4	1967516	Salt Lake Central Station	1	791890	113254
51302	4	1967517	Salt Lake Central Station	1	791900	113254
51302	4	1967518	Salt Lake Central Station	1	791899	113254
51302	4	1967519	Salt Lake Central Station	1	791896	113254
51302	4	1967520	Salt Lake Central Station	1	792384	113254
51302	4	1967521	Salt Lake Central Station	1	791893	113254
51302	24	2055535	Salt Lake Central Station	1	800721	113254
51302	24	2055536	Salt Lake Central Station	1	800723	113254
51302	24	2055537	Salt Lake Central Station	1	800716	113254
51302	24	2055538	Salt Lake Central Station	1	800726	113254
51302	24	2055539	Salt Lake Central Station	1	800713	113254
51302	24	2055540	Salt Lake Central Station	1	800741	113254
51302	24	2055541	Salt Lake Central Station	1	800714	113254
51302	24	2055542	Salt Lake Central Station	1	800739	113254
51302	24	2055543	Salt Lake Central Station	1	800734	113254
51302	24	2055544	Salt Lake Central Station	1	800717	113254
51302	24	2055545	Salt Lake Central Station	1	800735	113254
51302	24	2055546	Salt Lake Central Station	1	800740	113254
51302	24	2055547	Salt Lake Central Station	1	800716	113254
51302	24	2055548	Salt Lake Central Station	1	800729	113254
51302	24	2055549	Salt Lake Central Station	1	800741	113254
51302	24	2055550	Salt Lake Central Station	1	800725	113254
51302	24	2055551	Salt Lake Central Station	1	800739	113254
51302	24	2055552	Salt Lake Central Station	1	800733	113254
51302	24	2055553	Salt Lake Central Station	1	800718	113254
51302	24	2055554	Salt Lake Central Station	1	800744	113254
51302	24	2055555	Salt Lake Central Station	1	800721	113254
51302	24	2055556	Salt Lake Central Station	1	800723	113254
51302	24	2055557	Salt Lake Central Station	1	800735	113254
51302	24	2055558	Salt Lake Central Station	1	800737	113254
51302	24	2055559	Salt Lake Central Station	1	800722	113254
51302	24	2055560	Salt Lake Central Station	1	800736	113254
51302	24	2055561	Salt Lake Central Station	1	800718	113254
51302	24	2055562	Salt Lake Central Station	1	800723	113254
51302	25	2056524	Salt Lake Central Station	1	800814	113254
51302	25	2056525	Salt Lake Central Station	1	800815	113254
51302	25	2056526	Salt Lake Central Station	1	800816	113254
51302	25	2056527	Salt Lake Central Station	1	800810	113254
51302	25	2056528	Salt Lake Central Station	1	800817	113254
51302	25	2056529	Salt Lake Central Station	1	800814	113254
51302	25	2056530	Salt Lake Central Station	1	800815	113254
51302	25	2056531	Salt Lake Central Station	1	800816	113254
51302	25	2056532	Salt Lake Central Station	1	800810	113254
51303	2	1967522	Fashion Place West Station	0	791841	113255
51303	2	1967523	Fashion Place West Station	0	791817	113255
51303	2	1967524	Fashion Place West Station	0	791807	113255
51303	2	1967525	Fashion Place West Station	0	791756	113255
51303	2	1967526	Fashion Place West Station	0	791820	113255
51303	2	1967527	Fashion Place West Station	0	791841	113255
51303	2	1967528	Fashion Place West Station	0	791814	113255
51303	2	1967529	Fashion Place West Station	0	791807	113255
51303	2	1967530	Fashion Place West Station	0	791794	113255
51303	2	1967531	Fashion Place West Station	0	791820	113255
51303	2	1967532	Fashion Place West Station	0	791788	113255
51303	2	1967533	Fashion Place West Station	0	791814	113255
51303	2	1967534	Fashion Place West Station	0	791817	113255
51303	2	1967535	Fashion Place West Station	0	791794	113255
51303	2	1967536	Fashion Place West Station	0	791756	113255
51303	2	1967537	Fashion Place West Station	0	791788	113255
51303	2	1967538	Fashion Place West Station	0	791843	113255
51303	2	1967539	Fashion Place West Station	0	791817	113255
51303	2	1967540	Fashion Place West Station	0	791807	113255
51303	2	1967541	Fashion Place West Station	0	791814	113255
51303	2	1967542	Fashion Place West Station	0	791820	113255
51303	2	1967543	Fashion Place West Station	0	791794	113255
51303	2	1967544	Fashion Place West Station	0	791771	113255
51303	2	1967545	Fashion Place West Station	0	791817	113255
51303	2	1967546	Fashion Place West Station	0	791807	113255
51303	2	1967547	Fashion Place West Station	0	791788	113255
51303	3	1967575	Fashion Place West Station	0	790736	113255
51303	3	1967576	Fashion Place West Station	0	790737	113255
51303	3	1967577	Fashion Place West Station	0	790738	113255
51303	3	1967578	Fashion Place West Station	0	790736	113255
51303	3	1967579	Fashion Place West Station	0	790737	113255
51303	3	1967580	Fashion Place West Station	0	790738	113255
51303	3	1967581	Fashion Place West Station	0	790736	113255
51303	3	1967582	Fashion Place West Station	0	790737	113255
51303	3	1967583	Fashion Place West Station	0	790739	113255
51303	3	1967584	Fashion Place West Station	0	790740	113255
51303	3	1967585	Fashion Place West Station	0	790741	113255
51303	3	1967586	Fashion Place West Station	0	790739	113255
51303	4	1967598	Fashion Place West Station	0	791874	113255
51303	4	1967599	Fashion Place West Station	0	791876	113255
51303	4	1967600	Fashion Place West Station	0	791069	113255
51303	4	1967601	Fashion Place West Station	0	791878	113255
51303	4	1967602	Fashion Place West Station	0	791880	113255
51303	4	1967603	Fashion Place West Station	0	792424	113255
51303	4	1967604	Fashion Place West Station	0	791882	113255
51303	4	1967605	Fashion Place West Station	0	791877	113255
51303	4	1967606	Fashion Place West Station	0	791995	113255
51303	4	1967607	Fashion Place West Station	0	792177	113255
51303	4	1967608	Fashion Place West Station	0	792435	113255
51303	4	1967609	Fashion Place West Station	0	791884	113255
51303	4	1967610	Fashion Place West Station	0	791007	113255
51303	4	1967611	Fashion Place West Station	0	791880	113255
51303	4	1967612	Fashion Place West Station	0	791069	113255
51303	4	1967613	Fashion Place West Station	0	791882	113255
51303	4	1967614	Fashion Place West Station	0	791876	113255
51303	4	1967615	Fashion Place West Station	0	791995	113255
51303	4	1967616	Fashion Place West Station	0	792177	113255
51303	4	1967617	Fashion Place West Station	0	792435	113255
51303	4	1967618	Fashion Place West Station	0	791884	113255
51303	4	1967619	Fashion Place West Station	0	792441	113255
51303	4	1967620	Fashion Place West Station	0	791877	113255
51303	4	1967621	Fashion Place West Station	0	791880	113255
51303	4	1967622	Fashion Place West Station	0	791069	113255
51303	4	1967623	Fashion Place West Station	0	791882	113255
51303	4	1967624	Fashion Place West Station	0	791876	113255
51303	4	1967625	Fashion Place West Station	0	791995	113255
51303	4	1967626	Fashion Place West Station	0	792177	113255
51303	4	1967627	Fashion Place West Station	0	791883	113255
51303	4	1967628	Fashion Place West Station	0	791884	113255
51303	4	1967629	Fashion Place West Station	0	792441	113255
51303	4	1967630	Fashion Place West Station	0	791877	113255
51303	4	1967631	Fashion Place West Station	0	791880	113255
51303	4	1967632	Fashion Place West Station	0	791695	113255
51303	4	1967633	Fashion Place West Station	0	791882	113255
51303	4	1967634	Fashion Place West Station	0	791876	113255
51303	4	1967635	Fashion Place West Station	0	791995	113255
51303	4	1967636	Fashion Place West Station	0	792177	113255
51303	4	1967637	Fashion Place West Station	0	791883	113255
51303	4	1967638	Fashion Place West Station	0	791884	113255
51303	4	1967639	Fashion Place West Station	0	792441	113255
51303	4	1967640	Fashion Place West Station	0	791877	113255
51303	4	1967641	Fashion Place West Station	0	791880	113255
51303	4	1967642	Fashion Place West Station	0	791695	113255
51303	4	1967643	Fashion Place West Station	0	791882	113255
51303	4	1967644	Fashion Place West Station	0	791876	113255
51303	4	1967645	Fashion Place West Station	0	791995	113255
51303	4	1967646	Fashion Place West Station	0	791883	113255
51303	4	1967647	Fashion Place West Station	0	791884	113255
51303	4	1967648	Fashion Place West Station	0	791877	113255
51303	4	1967649	Fashion Place West Station	0	791876	113255
51303	4	1967650	Fashion Place West Station	0	790957	113255
51303	4	1967651	Fashion Place West Station	0	790757	113255
51303	4	1967652	Fashion Place West Station	0	792177	113255
51303	24	2055563	Fashion Place West Station	0	800720	113255
51303	24	2055564	Fashion Place West Station	0	800745	113255
51303	24	2055565	Fashion Place West Station	0	800746	113255
51303	24	2055566	Fashion Place West Station	0	800747	113255
51303	24	2055567	Fashion Place West Station	0	800748	113255
51303	24	2055568	Fashion Place West Station	0	800720	113255
51303	24	2055569	Fashion Place West Station	0	800749	113255
51303	24	2055570	Fashion Place West Station	0	800746	113255
51303	24	2055571	Fashion Place West Station	0	800750	113255
51303	24	2055572	Fashion Place West Station	0	800748	113255
51303	24	2055573	Fashion Place West Station	0	800751	113255
51303	24	2055574	Fashion Place West Station	0	800749	113255
51303	24	2055575	Fashion Place West Station	0	800745	113255
51303	24	2055576	Fashion Place West Station	0	800750	113255
51303	24	2055577	Fashion Place West Station	0	800747	113255
51303	24	2055578	Fashion Place West Station	0	800751	113255
51303	24	2055579	Fashion Place West Station	0	800715	113255
51303	24	2055580	Fashion Place West Station	0	800745	113255
51303	24	2055581	Fashion Place West Station	0	800746	113255
51303	24	2055582	Fashion Place West Station	0	800749	113255
51303	24	2055583	Fashion Place West Station	0	800748	113255
51303	24	2055584	Fashion Place West Station	0	800750	113255
51303	24	2055585	Fashion Place West Station	0	800752	113255
51303	24	2055586	Fashion Place West Station	0	800745	113255
51303	24	2055587	Fashion Place West Station	0	800746	113255
51303	24	2055588	Fashion Place West Station	0	800751	113255
51303	25	2056533	Fashion Place West Station	0	800818	113255
51303	25	2056534	Fashion Place West Station	0	800819	113255
51303	25	2056535	Fashion Place West Station	0	800820	113255
51303	25	2056536	Fashion Place West Station	0	800818	113255
51303	25	2056537	Fashion Place West Station	0	800819	113255
51303	25	2056538	Fashion Place West Station	0	800820	113255
51303	25	2056539	Fashion Place West Station	0	800818	113255
51303	25	2056540	Fashion Place West Station	0	800819	113255
51303	25	2056541	Fashion Place West Station	0	800821	113255
51303	25	2056542	Fashion Place West Station	0	800822	113255
51303	25	2056543	Fashion Place West Station	0	800823	113255
51303	25	2056544	Fashion Place West Station	0	800821	113255
51303	2	1967548	North Temple FrontRunner	1	791841	113256
51303	2	1967549	North Temple FrontRunner	1	791788	113256
51303	2	1967550	North Temple FrontRunner	1	791807	113256
51303	2	1967551	North Temple FrontRunner	1	791814	113256
51303	2	1967552	North Temple FrontRunner	1	791820	113256
51303	2	1967553	North Temple FrontRunner	1	791841	113256
51303	2	1967554	North Temple FrontRunner	1	791817	113256
51303	2	1967555	North Temple FrontRunner	1	791807	113256
51303	2	1967556	North Temple FrontRunner	1	791756	113256
51303	2	1967557	North Temple FrontRunner	1	791820	113256
51303	2	1967558	North Temple FrontRunner	1	791841	113256
51303	2	1967559	North Temple FrontRunner	1	791814	113256
51303	2	1967560	North Temple FrontRunner	1	791807	113256
51303	2	1967561	North Temple FrontRunner	1	791794	113256
51303	2	1967562	North Temple FrontRunner	1	791820	113256
51303	2	1967563	North Temple FrontRunner	1	791788	113256
51303	2	1967564	North Temple FrontRunner	1	791814	113256
51303	2	1967565	North Temple FrontRunner	1	791817	113256
51303	2	1967566	North Temple FrontRunner	1	791794	113256
51303	2	1967567	North Temple FrontRunner	1	791756	113256
51303	2	1967568	North Temple FrontRunner	1	791788	113256
51303	2	1967569	North Temple FrontRunner	1	791843	113256
51303	2	1967570	North Temple FrontRunner	1	791817	113256
51303	2	1967571	North Temple FrontRunner	1	791807	113256
51303	2	1967572	North Temple FrontRunner	1	791820	113256
51303	2	1967573	North Temple FrontRunner	1	791771	113256
51303	2	1967574	North Temple FrontRunner	1	791788	113256
51303	3	1967587	North Temple FrontRunner	1	790737	113256
51303	3	1967588	North Temple FrontRunner	1	790738	113256
51303	3	1967589	North Temple FrontRunner	1	790736	113256
51303	3	1967590	North Temple FrontRunner	1	790737	113256
51303	3	1967591	North Temple FrontRunner	1	790738	113256
51303	3	1967592	North Temple FrontRunner	1	790736	113256
51303	3	1967593	North Temple FrontRunner	1	790737	113256
51303	3	1967594	North Temple FrontRunner	1	790738	113256
51303	3	1967595	North Temple FrontRunner	1	790740	113256
51303	3	1967596	North Temple FrontRunner	1	790741	113256
51303	3	1967597	North Temple FrontRunner	1	790739	113256
51303	4	1967653	North Temple FrontRunner	1	791896	113256
51303	4	1967654	North Temple FrontRunner	1	791877	113256
51303	4	1967655	North Temple FrontRunner	1	791995	113256
51303	4	1967656	North Temple FrontRunner	1	791874	113256
51303	4	1967657	North Temple FrontRunner	1	791876	113256
51303	4	1967658	North Temple FrontRunner	1	791069	113256
51303	4	1967659	North Temple FrontRunner	1	791878	113256
51303	4	1967660	North Temple FrontRunner	1	791880	113256
51303	4	1967661	North Temple FrontRunner	1	792424	113256
51303	4	1967662	North Temple FrontRunner	1	791882	113256
51303	4	1967663	North Temple FrontRunner	1	791877	113256
51303	4	1967664	North Temple FrontRunner	1	791995	113256
51303	4	1967665	North Temple FrontRunner	1	792177	113256
51303	4	1967666	North Temple FrontRunner	1	792435	113256
51303	4	1967667	North Temple FrontRunner	1	791884	113256
51303	4	1967668	North Temple FrontRunner	1	792441	113256
51303	4	1967669	North Temple FrontRunner	1	791007	113256
51303	4	1967670	North Temple FrontRunner	1	791880	113256
51303	4	1967671	North Temple FrontRunner	1	791069	113256
51303	4	1967672	North Temple FrontRunner	1	791882	113256
51303	4	1967673	North Temple FrontRunner	1	791876	113256
51303	4	1967674	North Temple FrontRunner	1	791995	113256
51303	4	1967675	North Temple FrontRunner	1	792177	113256
51303	4	1967676	North Temple FrontRunner	1	792435	113256
51303	4	1967677	North Temple FrontRunner	1	791884	113256
51303	4	1967678	North Temple FrontRunner	1	792441	113256
51303	4	1967679	North Temple FrontRunner	1	791877	113256
51303	4	1967680	North Temple FrontRunner	1	791880	113256
51303	4	1967681	North Temple FrontRunner	1	791069	113256
51303	4	1967682	North Temple FrontRunner	1	791882	113256
51303	4	1967683	North Temple FrontRunner	1	791876	113256
51303	4	1967684	North Temple FrontRunner	1	791995	113256
51303	4	1967685	North Temple FrontRunner	1	792177	113256
51303	4	1967686	North Temple FrontRunner	1	791883	113256
51303	4	1967687	North Temple FrontRunner	1	791884	113256
51303	4	1967688	North Temple FrontRunner	1	792441	113256
51303	4	1967689	North Temple FrontRunner	1	791877	113256
51303	4	1967690	North Temple FrontRunner	1	791880	113256
51303	4	1967691	North Temple FrontRunner	1	791695	113256
51303	4	1967692	North Temple FrontRunner	1	791882	113256
51303	4	1967693	North Temple FrontRunner	1	791876	113256
51303	4	1967694	North Temple FrontRunner	1	791995	113256
51303	4	1967695	North Temple FrontRunner	1	792177	113256
51303	4	1967696	North Temple FrontRunner	1	791883	113256
51303	4	1967697	North Temple FrontRunner	1	791884	113256
51303	4	1967698	North Temple FrontRunner	1	792441	113256
51303	4	1967699	North Temple FrontRunner	1	791877	113256
51303	4	1967700	North Temple FrontRunner	1	791880	113256
51303	4	1967701	North Temple FrontRunner	1	791695	113256
51303	4	1967702	North Temple FrontRunner	1	791882	113256
51303	4	1967703	North Temple FrontRunner	1	791876	113256
51303	4	1967704	North Temple FrontRunner	1	791995	113256
51303	4	1967705	North Temple FrontRunner	1	792177	113256
51303	4	1967706	North Temple FrontRunner	1	791884	113256
51303	4	1967707	North Temple FrontRunner	1	791877	113256
51303	4	1967708	North Temple FrontRunner	1	791876	113256
51303	4	1967709	North Temple FrontRunner	1	790957	113256
51303	24	2055589	North Temple FrontRunner	1	800720	113256
51303	24	2055590	North Temple FrontRunner	1	800751	113256
51303	24	2055591	North Temple FrontRunner	1	800746	113256
51303	24	2055592	North Temple FrontRunner	1	800749	113256
51303	24	2055593	North Temple FrontRunner	1	800748	113256
51303	24	2055594	North Temple FrontRunner	1	800720	113256
51303	24	2055595	North Temple FrontRunner	1	800745	113256
51303	24	2055596	North Temple FrontRunner	1	800746	113256
51303	24	2055597	North Temple FrontRunner	1	800747	113256
51303	24	2055598	North Temple FrontRunner	1	800748	113256
51303	24	2055599	North Temple FrontRunner	1	800720	113256
51303	24	2055600	North Temple FrontRunner	1	800749	113256
51303	24	2055601	North Temple FrontRunner	1	800746	113256
51303	24	2055602	North Temple FrontRunner	1	800750	113256
51303	24	2055603	North Temple FrontRunner	1	800748	113256
51303	24	2055604	North Temple FrontRunner	1	800751	113256
51303	24	2055605	North Temple FrontRunner	1	800749	113256
51303	24	2055606	North Temple FrontRunner	1	800745	113256
51303	24	2055607	North Temple FrontRunner	1	800750	113256
51303	24	2055608	North Temple FrontRunner	1	800747	113256
51303	24	2055609	North Temple FrontRunner	1	800751	113256
51303	24	2055610	North Temple FrontRunner	1	800715	113256
51303	24	2055611	North Temple FrontRunner	1	800745	113256
51303	24	2055612	North Temple FrontRunner	1	800746	113256
51303	24	2055613	North Temple FrontRunner	1	800748	113256
51303	24	2055614	North Temple FrontRunner	1	800752	113256
51303	24	2055615	North Temple FrontRunner	1	800751	113256
51303	25	2056545	North Temple FrontRunner	1	800819	113256
51303	25	2056546	North Temple FrontRunner	1	800820	113256
51303	25	2056547	North Temple FrontRunner	1	800818	113256
51303	25	2056548	North Temple FrontRunner	1	800819	113256
51303	25	2056549	North Temple FrontRunner	1	800820	113256
51303	25	2056550	North Temple FrontRunner	1	800818	113256
51303	25	2056551	North Temple FrontRunner	1	800819	113256
51303	25	2056552	North Temple FrontRunner	1	800820	113256
51303	25	2056553	North Temple FrontRunner	1	800822	113256
51303	25	2056554	North Temple FrontRunner	1	800823	113256
51303	25	2056555	North Temple FrontRunner	1	800821	113256
51304	2	1967710	Central Pointe Station	0	791762	113257
51304	2	1967711	Central Pointe Station	0	791783	113257
51304	2	1967712	Central Pointe Station	0	791802	113257
51304	2	1967713	Central Pointe Station	0	791771	113257
51304	2	1967714	Central Pointe Station	0	791819	113257
51304	2	1967715	Central Pointe Station	0	791783	113257
51304	2	1967716	Central Pointe Station	0	791810	113257
51304	2	1967717	Central Pointe Station	0	791771	113257
51304	2	1967718	Central Pointe Station	0	791822	113257
51304	2	1967719	Central Pointe Station	0	791762	113257
51304	2	1967720	Central Pointe Station	0	791783	113257
51304	2	1967721	Central Pointe Station	0	791802	113257
51304	2	1967722	Central Pointe Station	0	791771	113257
51304	2	1967723	Central Pointe Station	0	791819	113257
51304	2	1967724	Central Pointe Station	0	791762	113257
51304	2	1967725	Central Pointe Station	0	791810	113257
51304	2	1967726	Central Pointe Station	0	791802	113257
51304	2	1967727	Central Pointe Station	0	791822	113257
51304	2	1967728	Central Pointe Station	0	791819	113257
51304	2	1967729	Central Pointe Station	0	791783	113257
51304	2	1967730	Central Pointe Station	0	791810	113257
51304	2	1967731	Central Pointe Station	0	791771	113257
51304	2	1967732	Central Pointe Station	0	791822	113257
51304	2	1967733	Central Pointe Station	0	791762	113257
51304	2	1967734	Central Pointe Station	0	791756	113257
51304	3	1967760	Central Pointe Station	0	790766	113257
51304	3	1967761	Central Pointe Station	0	790767	113257
51304	3	1967762	Central Pointe Station	0	790697	113257
51304	3	1967763	Central Pointe Station	0	790768	113257
51304	3	1967764	Central Pointe Station	0	790769	113257
51304	3	1967765	Central Pointe Station	0	790770	113257
51304	3	1967766	Central Pointe Station	0	790771	113257
51304	3	1967767	Central Pointe Station	0	790772	113257
51304	4	1977239	Central Pointe Station	0	792122	113257
51304	4	1977240	Central Pointe Station	0	792123	113257
51304	4	1977241	Central Pointe Station	0	792124	113257
51304	4	1977242	Central Pointe Station	0	792712	113257
51304	4	1977243	Central Pointe Station	0	792126	113257
51304	4	1977244	Central Pointe Station	0	792127	113257
51304	4	1977245	Central Pointe Station	0	792122	113257
51304	4	1977246	Central Pointe Station	0	792123	113257
51304	4	1977247	Central Pointe Station	0	792124	113257
51304	4	1977248	Central Pointe Station	0	792712	113257
51304	4	1977249	Central Pointe Station	0	792126	113257
51304	4	1977250	Central Pointe Station	0	792127	113257
51304	4	1977251	Central Pointe Station	0	792122	113257
51304	4	1977252	Central Pointe Station	0	792123	113257
51304	4	1977253	Central Pointe Station	0	792124	113257
51304	4	1977254	Central Pointe Station	0	792712	113257
51304	4	1977255	Central Pointe Station	0	792126	113257
51304	4	1977256	Central Pointe Station	0	792127	113257
51304	4	1977257	Central Pointe Station	0	792122	113257
51304	4	1977258	Central Pointe Station	0	792123	113257
51304	4	1977259	Central Pointe Station	0	792124	113257
51304	4	1977260	Central Pointe Station	0	792126	113257
51304	4	1977261	Central Pointe Station	0	792127	113257
51304	4	1977262	Central Pointe Station	0	792122	113257
51304	4	1977263	Central Pointe Station	0	792123	113257
51304	4	1977264	Central Pointe Station	0	792124	113257
51304	4	1977265	Central Pointe Station	0	792712	113257
51304	4	1977266	Central Pointe Station	0	792126	113257
51304	4	1977267	Central Pointe Station	0	792127	113257
51304	4	1977268	Central Pointe Station	0	792122	113257
51304	4	1977269	Central Pointe Station	0	792128	113257
51304	4	1977270	Central Pointe Station	0	792123	113257
51304	4	1977271	Central Pointe Station	0	792124	113257
51304	4	1977272	Central Pointe Station	0	792712	113257
51304	4	1977273	Central Pointe Station	0	792126	113257
51304	4	1977274	Central Pointe Station	0	792127	113257
51304	4	1977275	Central Pointe Station	0	792122	113257
51304	4	1977276	Central Pointe Station	0	792128	113257
51304	4	1977277	Central Pointe Station	0	792123	113257
51304	4	1977278	Central Pointe Station	0	792124	113257
51304	4	1977279	Central Pointe Station	0	792712	113257
51304	4	1977280	Central Pointe Station	0	792130	113257
51304	4	1977281	Central Pointe Station	0	792127	113257
51304	4	1977282	Central Pointe Station	0	792122	113257
51304	4	1977283	Central Pointe Station	0	792128	113257
51304	4	1977284	Central Pointe Station	0	792123	113257
51304	4	1977285	Central Pointe Station	0	792124	113257
51304	4	1977286	Central Pointe Station	0	792712	113257
51304	4	1977287	Central Pointe Station	0	792130	113257
51304	4	1977288	Central Pointe Station	0	791592	113257
51304	4	1977289	Central Pointe Station	0	792130	113257
51304	4	1977290	Central Pointe Station	0	792712	113257
51304	4	1977291	Central Pointe Station	0	792128	113257
51304	4	1977292	Central Pointe Station	0	791592	113257
51304	24	2055616	Central Pointe Station	0	800753	113257
51304	24	2055617	Central Pointe Station	0	800754	113257
51304	24	2055618	Central Pointe Station	0	800755	113257
51304	24	2055619	Central Pointe Station	0	800752	113257
51304	24	2055620	Central Pointe Station	0	800756	113257
51304	24	2055621	Central Pointe Station	0	800754	113257
51304	24	2055622	Central Pointe Station	0	800757	113257
51304	24	2055623	Central Pointe Station	0	800752	113257
51304	24	2055624	Central Pointe Station	0	800758	113257
51304	24	2055625	Central Pointe Station	0	800753	113257
51304	24	2055626	Central Pointe Station	0	800754	113257
51304	24	2055627	Central Pointe Station	0	800755	113257
51304	24	2055628	Central Pointe Station	0	800752	113257
51304	24	2055629	Central Pointe Station	0	800756	113257
51304	24	2055630	Central Pointe Station	0	800753	113257
51304	24	2055631	Central Pointe Station	0	800757	113257
51304	24	2055632	Central Pointe Station	0	800755	113257
51304	24	2055633	Central Pointe Station	0	800758	113257
51304	24	2055634	Central Pointe Station	0	800756	113257
51304	24	2055635	Central Pointe Station	0	800754	113257
51304	24	2055636	Central Pointe Station	0	800757	113257
51304	24	2055637	Central Pointe Station	0	800752	113257
51304	24	2055638	Central Pointe Station	0	800758	113257
51304	24	2055639	Central Pointe Station	0	800753	113257
51304	24	2055640	Central Pointe Station	0	800747	113257
51304	25	2056556	Central Pointe Station	0	800824	113257
51304	25	2056557	Central Pointe Station	0	800825	113257
51304	25	2056558	Central Pointe Station	0	800813	113257
51304	25	2056559	Central Pointe Station	0	800826	113257
51304	25	2056560	Central Pointe Station	0	800827	113257
51304	25	2056561	Central Pointe Station	0	800828	113257
51304	25	2056562	Central Pointe Station	0	800829	113257
51304	25	2056563	Central Pointe Station	0	800830	113257
51304	2	1967735	University of Utah Business Loop	1	791762	113258
51304	2	1967736	University of Utah Business Loop	1	791783	113258
51304	2	1967737	University of Utah Business Loop	1	791802	113258
51304	2	1967738	University of Utah Business Loop	1	791771	113258
51304	2	1967739	University of Utah Business Loop	1	791819	113258
51304	2	1967740	University of Utah Business Loop	1	791783	113258
51304	2	1967741	University of Utah Business Loop	1	791810	113258
51304	2	1967742	University of Utah Business Loop	1	791771	113258
51304	2	1967743	University of Utah Business Loop	1	791822	113258
51304	2	1967744	University of Utah Business Loop	1	791762	113258
51304	2	1967745	University of Utah Business Loop	1	791783	113258
51304	2	1967746	University of Utah Business Loop	1	791802	113258
51304	2	1967747	University of Utah Business Loop	1	791771	113258
51304	2	1967748	University of Utah Business Loop	1	791819	113258
51304	2	1967749	University of Utah Business Loop	1	791762	113258
51304	2	1967750	University of Utah Business Loop	1	791810	113258
51304	2	1967751	University of Utah Business Loop	1	791802	113258
51304	2	1967752	University of Utah Business Loop	1	791822	113258
51304	2	1967753	University of Utah Business Loop	1	791819	113258
51304	2	1967754	University of Utah Business Loop	1	791783	113258
51304	2	1967755	University of Utah Business Loop	1	791810	113258
51304	2	1967756	University of Utah Business Loop	1	791756	113258
51304	2	1967757	University of Utah Business Loop	1	791822	113258
51304	2	1967758	University of Utah Business Loop	1	791843	113258
51304	2	1967759	University of Utah Business Loop	1	791756	113258
51304	3	1967768	University of Utah Business Loop	1	790766	113258
51304	3	1967769	University of Utah Business Loop	1	790767	113258
51304	3	1967770	University of Utah Business Loop	1	790697	113258
51304	3	1967771	University of Utah Business Loop	1	790768	113258
51304	3	1967772	University of Utah Business Loop	1	790769	113258
51304	3	1967773	University of Utah Business Loop	1	790770	113258
51304	3	1967774	University of Utah Business Loop	1	790771	113258
51304	3	1967775	University of Utah Business Loop	1	790772	113258
51304	4	1977293	University of Utah Business Loop	1	791893	113258
51304	4	1977294	University of Utah Business Loop	1	792177	113258
51304	4	1977295	University of Utah Business Loop	1	792122	113258
51304	4	1977296	University of Utah Business Loop	1	792521	113258
51304	4	1977297	University of Utah Business Loop	1	792124	113258
51304	4	1977298	University of Utah Business Loop	1	792712	113258
51304	4	1977299	University of Utah Business Loop	1	792126	113258
51304	4	1977300	University of Utah Business Loop	1	792122	113258
51304	4	1977301	University of Utah Business Loop	1	792123	113258
51304	4	1977302	University of Utah Business Loop	1	792124	113258
51304	4	1977303	University of Utah Business Loop	1	792712	113258
51304	4	1977304	University of Utah Business Loop	1	792126	113258
51304	4	1977305	University of Utah Business Loop	1	792127	113258
51304	4	1977306	University of Utah Business Loop	1	792122	113258
51304	4	1977307	University of Utah Business Loop	1	792123	113258
51304	4	1977308	University of Utah Business Loop	1	792124	113258
51304	4	1977309	University of Utah Business Loop	1	792712	113258
51304	4	1977310	University of Utah Business Loop	1	792126	113258
51304	4	1977311	University of Utah Business Loop	1	792127	113258
51304	4	1977312	University of Utah Business Loop	1	792122	113258
51304	4	1977313	University of Utah Business Loop	1	792123	113258
51304	4	1977314	University of Utah Business Loop	1	792124	113258
51304	4	1977315	University of Utah Business Loop	1	792712	113258
51304	4	1977316	University of Utah Business Loop	1	792127	113258
51304	4	1977317	University of Utah Business Loop	1	792122	113258
51304	4	1977318	University of Utah Business Loop	1	792123	113258
51304	4	1977319	University of Utah Business Loop	1	792124	113258
51304	4	1977320	University of Utah Business Loop	1	792712	113258
51304	4	1977321	University of Utah Business Loop	1	792126	113258
51304	4	1977322	University of Utah Business Loop	1	792127	113258
51304	4	1977323	University of Utah Business Loop	1	792122	113258
51304	4	1977324	University of Utah Business Loop	1	792128	113258
51304	4	1977325	University of Utah Business Loop	1	792123	113258
51304	4	1977326	University of Utah Business Loop	1	792124	113258
51304	4	1977327	University of Utah Business Loop	1	792712	113258
51304	4	1977328	University of Utah Business Loop	1	792126	113258
51304	4	1977329	University of Utah Business Loop	1	792127	113258
51304	4	1977330	University of Utah Business Loop	1	792122	113258
51304	4	1977331	University of Utah Business Loop	1	792128	113258
51304	4	1977332	University of Utah Business Loop	1	792123	113258
51304	4	1977333	University of Utah Business Loop	1	792124	113258
51304	4	1977334	University of Utah Business Loop	1	792712	113258
51304	4	1977335	University of Utah Business Loop	1	792126	113258
51304	4	1977336	University of Utah Business Loop	1	792127	113258
51304	4	1977337	University of Utah Business Loop	1	792122	113258
51304	4	1977338	University of Utah Business Loop	1	792123	113258
51304	4	1977339	University of Utah Business Loop	1	792128	113258
51304	4	1977340	University of Utah Business Loop	1	792124	113258
51304	4	1977341	University of Utah Business Loop	1	792712	113258
51304	4	1977342	University of Utah Business Loop	1	792130	113258
51304	4	1977343	University of Utah Business Loop	1	792124	113258
51304	4	1977344	University of Utah Business Loop	1	791592	113258
51304	4	1977345	University of Utah Business Loop	1	792128	113258
51304	4	1977346	University of Utah Business Loop	1	792126	113258
51304	4	1977347	University of Utah Business Loop	1	792128	113258
51304	4	1977348	University of Utah Business Loop	1	792130	113258
51304	24	2055641	University of Utah Business Loop	1	800753	113258
51304	24	2055642	University of Utah Business Loop	1	800754	113258
51304	24	2055643	University of Utah Business Loop	1	800755	113258
51304	24	2055644	University of Utah Business Loop	1	800752	113258
51304	24	2055645	University of Utah Business Loop	1	800756	113258
51304	24	2055646	University of Utah Business Loop	1	800754	113258
51304	24	2055647	University of Utah Business Loop	1	800757	113258
51304	24	2055648	University of Utah Business Loop	1	800752	113258
51304	24	2055649	University of Utah Business Loop	1	800758	113258
51304	24	2055650	University of Utah Business Loop	1	800753	113258
51304	24	2055651	University of Utah Business Loop	1	800754	113258
51304	24	2055652	University of Utah Business Loop	1	800755	113258
51304	24	2055653	University of Utah Business Loop	1	800752	113258
51304	24	2055654	University of Utah Business Loop	1	800756	113258
51304	24	2055655	University of Utah Business Loop	1	800753	113258
51304	24	2055656	University of Utah Business Loop	1	800757	113258
51304	24	2055657	University of Utah Business Loop	1	800755	113258
51304	24	2055658	University of Utah Business Loop	1	800758	113258
51304	24	2055659	University of Utah Business Loop	1	800756	113258
51304	24	2055660	University of Utah Business Loop	1	800754	113258
51304	24	2055661	University of Utah Business Loop	1	800757	113258
51304	24	2055662	University of Utah Business Loop	1	800747	113258
51304	24	2055663	University of Utah Business Loop	1	800758	113258
51304	24	2055664	University of Utah Business Loop	1	800715	113258
51304	24	2055665	University of Utah Business Loop	1	800747	113258
51304	25	2056564	University of Utah Business Loop	1	800824	113258
51304	25	2056565	University of Utah Business Loop	1	800825	113258
51304	25	2056566	University of Utah Business Loop	1	800813	113258
51304	25	2056567	University of Utah Business Loop	1	800826	113258
51304	25	2056568	University of Utah Business Loop	1	800827	113258
51304	25	2056569	University of Utah Business Loop	1	800828	113258
51304	25	2056570	University of Utah Business Loop	1	800829	113258
51304	25	2056571	University of Utah Business Loop	1	800830	113258
51305	2	1967886	Midvale Center Station	0	791762	113259
51305	2	1967887	Midvale Center Station	0	791802	113259
51305	2	1967888	Midvale Center Station	0	791819	113259
51305	2	1967889	Midvale Center Station	0	791810	113259
51305	2	1967890	Midvale Center Station	0	791822	113259
51305	2	1967891	Midvale Center Station	0	791783	113259
51305	2	1967892	Midvale Center Station	0	791771	113259
51305	2	1967893	Midvale Center Station	0	791762	113259
51305	2	1967894	Midvale Center Station	0	791802	113259
51305	2	1967895	Midvale Center Station	0	791819	113259
51305	2	1967896	Midvale Center Station	0	791810	113259
51305	4	1977349	Midvale Center Station	0	792521	113259
51305	4	1977350	Midvale Center Station	0	792131	113259
51305	4	1977351	Midvale Center Station	0	792132	113259
51305	4	1977352	Midvale Center Station	0	790893	113259
51305	4	1977353	Midvale Center Station	0	792134	113259
51305	4	1977354	Midvale Center Station	0	792130	113259
51305	4	1977355	Midvale Center Station	0	792131	113259
51305	4	1977356	Midvale Center Station	0	792132	113259
51305	4	1977357	Midvale Center Station	0	790893	113259
51305	4	1977358	Midvale Center Station	0	792134	113259
51305	4	1977359	Midvale Center Station	0	792130	113259
51305	4	1977360	Midvale Center Station	0	792131	113259
51305	4	1977361	Midvale Center Station	0	792132	113259
51305	4	1977362	Midvale Center Station	0	790893	113259
51305	4	1977363	Midvale Center Station	0	792134	113259
51305	4	1977364	Midvale Center Station	0	792130	113259
51305	4	1977365	Midvale Center Station	0	792131	113259
51305	4	1977366	Midvale Center Station	0	792132	113259
51305	4	1977367	Midvale Center Station	0	790893	113259
51305	4	1977368	Midvale Center Station	0	792134	113259
51305	4	1977369	Midvale Center Station	0	792522	113259
51305	4	1977370	Midvale Center Station	0	792131	113259
51305	4	1977371	Midvale Center Station	0	792132	113259
51305	4	1977372	Midvale Center Station	0	790893	113259
51305	4	1977373	Midvale Center Station	0	792134	113259
51305	4	1977374	Midvale Center Station	0	792124	113259
51305	24	2055666	Midvale Center Station	0	800753	113259
51305	24	2055667	Midvale Center Station	0	800755	113259
51305	24	2055668	Midvale Center Station	0	800756	113259
51305	24	2055669	Midvale Center Station	0	800757	113259
51305	24	2055670	Midvale Center Station	0	800758	113259
51305	24	2055671	Midvale Center Station	0	800754	113259
51305	24	2055672	Midvale Center Station	0	800752	113259
51305	24	2055673	Midvale Center Station	0	800753	113259
51305	24	2055674	Midvale Center Station	0	800755	113259
51305	24	2055675	Midvale Center Station	0	800756	113259
51305	24	2055676	Midvale Center Station	0	800757	113259
51305	2	1967897	University of Utah Union	1	791771	113260
51305	2	1967898	University of Utah Union	1	791810	113260
51305	2	1967899	University of Utah Union	1	791822	113260
51305	2	1967900	University of Utah Union	1	791762	113260
51305	2	1967901	University of Utah Union	1	791802	113260
51305	2	1967902	University of Utah Union	1	791819	113260
51305	2	1967903	University of Utah Union	1	791810	113260
51305	2	1967904	University of Utah Union	1	791822	113260
51305	2	1967905	University of Utah Union	1	791783	113260
51305	2	1967906	University of Utah Union	1	791771	113260
51305	2	1967907	University of Utah Union	1	791762	113260
51305	4	1977375	University of Utah Union	1	792123	113260
51305	4	1977376	University of Utah Union	1	792131	113260
51305	4	1977377	University of Utah Union	1	792132	113260
51305	4	1977378	University of Utah Union	1	792422	113260
51305	4	1977379	University of Utah Union	1	792134	113260
51305	4	1977380	University of Utah Union	1	792521	113260
51305	4	1977381	University of Utah Union	1	792131	113260
51305	4	1977382	University of Utah Union	1	792132	113260
51305	4	1977383	University of Utah Union	1	790893	113260
51305	4	1977384	University of Utah Union	1	792134	113260
51305	4	1977385	University of Utah Union	1	792130	113260
51305	4	1977386	University of Utah Union	1	792131	113260
51305	4	1977387	University of Utah Union	1	792132	113260
51305	4	1977388	University of Utah Union	1	790893	113260
51305	4	1977389	University of Utah Union	1	792134	113260
51305	4	1977390	University of Utah Union	1	792130	113260
51305	4	1977391	University of Utah Union	1	792131	113260
51305	4	1977392	University of Utah Union	1	792132	113260
51305	4	1977393	University of Utah Union	1	790893	113260
51305	4	1977394	University of Utah Union	1	792134	113260
51305	4	1977395	University of Utah Union	1	792130	113260
51305	4	1977396	University of Utah Union	1	792131	113260
51305	4	1977397	University of Utah Union	1	792132	113260
51305	4	1977398	University of Utah Union	1	790893	113260
51305	4	1977399	University of Utah Union	1	792134	113260
51305	4	1977400	University of Utah Union	1	792522	113260
51305	24	2055677	University of Utah Union	1	800752	113260
51305	24	2055678	University of Utah Union	1	800757	113260
51305	24	2055679	University of Utah Union	1	800758	113260
51305	24	2055680	University of Utah Union	1	800753	113260
51305	24	2055681	University of Utah Union	1	800755	113260
51305	24	2055682	University of Utah Union	1	800756	113260
51305	24	2055683	University of Utah Union	1	800757	113260
51305	24	2055684	University of Utah Union	1	800758	113260
51305	24	2055685	University of Utah Union	1	800754	113260
51305	24	2055686	University of Utah Union	1	800752	113260
51305	24	2055687	University of Utah Union	1	800753	113260
51306	2	1967960	West Jordan City Center Station	0	791751	113261
51306	2	1967961	West Jordan City Center Station	0	791761	113261
51306	2	1967962	West Jordan City Center Station	0	791749	113261
51306	2	1967963	West Jordan City Center Station	0	791753	113261
51306	2	1967964	West Jordan City Center Station	0	791769	113261
51306	2	1967965	West Jordan City Center Station	0	791751	113261
51306	2	1967966	West Jordan City Center Station	0	791761	113261
51306	2	1967967	West Jordan City Center Station	0	791749	113261
51306	2	1967968	West Jordan City Center Station	0	791753	113261
51306	2	1967969	West Jordan City Center Station	0	791769	113261
51306	2	1967970	West Jordan City Center Station	0	791751	113261
51306	2	1967971	West Jordan City Center Station	0	791761	113261
51306	2	1967972	West Jordan City Center Station	0	791749	113261
51306	2	1967973	West Jordan City Center Station	0	791753	113261
51306	2	1967974	West Jordan City Center Station	0	791769	113262
51306	2	1967975	West Jordan City Center Station	0	791751	113262
51306	2	1967976	West Jordan City Center Station	0	791761	113262
51306	2	1967977	West Jordan City Center Station	0	791749	113262
51306	2	1967978	West Jordan City Center Station	0	791753	113262
51306	2	1967979	West Jordan City Center Station	0	791769	113262
51306	2	1967980	West Jordan City Center Station	0	791751	113262
51306	2	1967981	West Jordan City Center Station	0	791761	113262
51306	2	1967982	West Jordan City Center Station	0	791749	113262
51306	2	1967983	West Jordan City Center Station	0	791753	113262
51306	2	1967984	West Jordan City Center Station	0	791769	113262
51306	2	1967985	West Jordan City Center Station	0	791751	113262
51306	2	1967986	West Jordan City Center Station	0	791749	113262
51306	2	1967987	West Jordan City Center Station	0	791753	113262
51306	2	1967988	West Jordan City Center Station	0	791775	113262
51306	2	1967989	West Jordan City Center Station	0	791749	113262
51306	3	1968020	West Jordan City Center Station	0	790789	113261
51306	3	1968021	West Jordan City Center Station	0	790790	113261
51306	3	1968022	West Jordan City Center Station	0	790791	113261
51306	3	1968023	West Jordan City Center Station	0	790789	113261
51306	3	1968024	West Jordan City Center Station	0	790790	113261
51306	3	1968025	West Jordan City Center Station	0	790791	113262
51306	3	1968026	West Jordan City Center Station	0	790789	113262
51306	3	1968027	West Jordan City Center Station	0	790790	113262
51306	3	1968028	West Jordan City Center Station	0	790791	113262
51306	3	1968029	West Jordan City Center Station	0	790789	113262
51306	4	1968040	West Jordan City Center Station	0	792112	113261
51306	4	1968041	West Jordan City Center Station	0	792113	113261
51306	4	1968042	West Jordan City Center Station	0	792115	113261
51306	4	1968043	West Jordan City Center Station	0	792117	113261
51306	4	1968044	West Jordan City Center Station	0	792114	113261
51306	4	1968045	West Jordan City Center Station	0	792116	113261
51306	4	1968046	West Jordan City Center Station	0	792112	113261
51306	4	1968047	West Jordan City Center Station	0	792113	113261
51306	4	1968048	West Jordan City Center Station	0	792120	113261
51306	4	1968049	West Jordan City Center Station	0	792114	113261
51306	4	1968050	West Jordan City Center Station	0	792116	113261
51306	4	1968051	West Jordan City Center Station	0	792112	113261
51306	4	1968052	West Jordan City Center Station	0	792113	113261
51306	4	1968053	West Jordan City Center Station	0	792120	113261
51306	4	1968054	West Jordan City Center Station	0	792114	113261
51306	4	1968055	West Jordan City Center Station	0	792116	113261
51306	4	1968056	West Jordan City Center Station	0	792112	113261
51306	4	1968057	West Jordan City Center Station	0	792113	113261
51306	4	1968058	West Jordan City Center Station	0	792120	113261
51306	4	1968059	West Jordan City Center Station	0	792114	113262
51306	4	1968060	West Jordan City Center Station	0	792118	113262
51306	4	1968061	West Jordan City Center Station	0	792116	113262
51306	4	1968062	West Jordan City Center Station	0	792119	113262
51306	4	1968063	West Jordan City Center Station	0	792112	113262
51306	4	1968064	West Jordan City Center Station	0	792121	113262
51306	4	1968065	West Jordan City Center Station	0	792113	113262
51306	4	1968066	West Jordan City Center Station	0	792115	113262
51306	4	1968067	West Jordan City Center Station	0	792120	113262
51306	4	1968068	West Jordan City Center Station	0	792117	113262
51306	4	1968069	West Jordan City Center Station	0	792114	113262
51306	4	1968070	West Jordan City Center Station	0	792118	113262
51306	4	1968071	West Jordan City Center Station	0	792116	113262
51306	4	1968072	West Jordan City Center Station	0	792119	113262
51306	4	1968073	West Jordan City Center Station	0	792112	113262
51306	4	1968074	West Jordan City Center Station	0	792121	113262
51306	4	1968075	West Jordan City Center Station	0	792113	113262
51306	4	1968076	West Jordan City Center Station	0	792115	113262
51306	4	1968077	West Jordan City Center Station	0	792120	113262
51306	4	1968078	West Jordan City Center Station	0	792117	113262
51306	4	1968079	West Jordan City Center Station	0	792118	113261
51306	4	1968080	West Jordan City Center Station	0	792119	113261
51306	4	1968081	West Jordan City Center Station	0	792121	113261
51306	4	1968082	West Jordan City Center Station	0	792115	113261
51306	4	1968083	West Jordan City Center Station	0	792117	113261
51306	4	1968084	West Jordan City Center Station	0	792118	113261
51306	4	1968085	West Jordan City Center Station	0	792119	113261
51306	4	1968086	West Jordan City Center Station	0	792121	113261
51306	4	1968087	West Jordan City Center Station	0	792115	113261
51306	4	1968088	West Jordan City Center Station	0	792117	113261
51306	4	1968089	West Jordan City Center Station	0	792118	113261
51306	4	1968090	West Jordan City Center Station	0	792119	113261
51306	4	1968091	West Jordan City Center Station	0	792121	113261
51306	4	1968092	West Jordan City Center Station	0	792115	113261
51306	4	1968093	West Jordan City Center Station	0	792117	113261
51306	4	1968094	West Jordan City Center Station	0	792114	113262
51306	4	1968095	West Jordan City Center Station	0	792116	113262
51306	4	1968096	West Jordan City Center Station	0	792112	113262
51306	4	1968097	West Jordan City Center Station	0	792113	113262
51306	4	1968098	West Jordan City Center Station	0	792115	113262
51306	4	1968099	West Jordan City Center Station	0	792114	113262
51306	4	1968100	West Jordan City Center Station	0	792112	113262
51306	24	2055688	West Jordan City Center Station	0	800759	113261
51306	24	2055689	West Jordan City Center Station	0	800760	113261
51306	24	2055690	West Jordan City Center Station	0	800761	113261
51306	24	2055691	West Jordan City Center Station	0	800762	113261
51306	24	2055692	West Jordan City Center Station	0	800763	113261
51306	24	2055693	West Jordan City Center Station	0	800759	113261
51306	24	2055694	West Jordan City Center Station	0	800760	113261
51306	24	2055695	West Jordan City Center Station	0	800761	113261
51306	24	2055696	West Jordan City Center Station	0	800762	113261
51306	24	2055697	West Jordan City Center Station	0	800763	113261
51306	24	2055698	West Jordan City Center Station	0	800759	113261
51306	24	2055699	West Jordan City Center Station	0	800760	113261
51306	24	2055700	West Jordan City Center Station	0	800761	113261
51306	24	2055701	West Jordan City Center Station	0	800762	113261
51306	24	2055702	West Jordan City Center Station	0	800763	113262
51306	24	2055703	West Jordan City Center Station	0	800759	113262
51306	24	2055704	West Jordan City Center Station	0	800760	113262
51306	24	2055705	West Jordan City Center Station	0	800761	113262
51306	24	2055706	West Jordan City Center Station	0	800762	113262
51306	24	2055707	West Jordan City Center Station	0	800763	113262
51306	24	2055708	West Jordan City Center Station	0	800759	113262
51306	24	2055709	West Jordan City Center Station	0	800760	113262
51306	24	2055710	West Jordan City Center Station	0	800761	113262
51306	24	2055711	West Jordan City Center Station	0	800762	113262
51306	24	2055712	West Jordan City Center Station	0	800763	113262
51306	24	2055713	West Jordan City Center Station	0	800759	113262
51306	24	2055714	West Jordan City Center Station	0	800761	113262
51306	24	2055715	West Jordan City Center Station	0	800762	113262
51306	24	2055716	West Jordan City Center Station	0	800728	113262
51306	24	2055717	West Jordan City Center Station	0	800761	113262
51306	25	2056572	West Jordan City Center Station	0	800831	113261
51306	25	2056573	West Jordan City Center Station	0	800832	113261
51306	25	2056574	West Jordan City Center Station	0	800833	113261
51306	25	2056575	West Jordan City Center Station	0	800831	113261
51306	25	2056576	West Jordan City Center Station	0	800832	113261
51306	25	2056577	West Jordan City Center Station	0	800833	113262
51306	25	2056578	West Jordan City Center Station	0	800831	113262
51306	25	2056579	West Jordan City Center Station	0	800832	113262
51306	25	2056580	West Jordan City Center Station	0	800833	113262
51306	25	2056581	West Jordan City Center Station	0	800831	113262
51306	2	1967990	1300 North Redwood	1	791749	113263
51306	2	1967991	1300 North Redwood	1	791753	113263
51306	2	1967992	1300 North Redwood	1	791769	113263
51306	2	1967993	1300 North Redwood	1	791751	113263
51306	2	1967994	1300 North Redwood	1	791761	113263
51306	2	1967995	1300 North Redwood	1	791749	113263
51306	2	1967996	1300 North Redwood	1	791753	113263
51306	2	1967997	1300 North Redwood	1	791769	113263
51306	2	1967998	1300 North Redwood	1	791751	113263
51306	2	1967999	1300 North Redwood	1	791761	113263
51306	2	1968000	1300 North Redwood	1	791749	113263
51306	2	1968001	1300 North Redwood	1	791753	113263
51306	2	1968002	1300 North Redwood	1	791769	113264
51306	2	1968003	1300 North Redwood	1	791751	113264
51306	2	1968004	1300 North Redwood	1	791761	113264
51306	2	1968005	1300 North Redwood	1	791749	113264
51306	2	1968006	1300 North Redwood	1	791753	113264
51306	2	1968007	1300 North Redwood	1	791769	113264
51306	2	1968008	1300 North Redwood	1	791751	113264
51306	2	1968009	1300 North Redwood	1	791761	113264
51306	2	1968010	1300 North Redwood	1	791749	113264
51306	2	1968011	1300 North Redwood	1	791753	113264
51306	2	1968012	1300 North Redwood	1	791769	113264
51306	2	1968013	1300 North Redwood	1	791751	113264
51306	2	1968014	1300 North Redwood	1	791761	113264
51306	2	1968015	1300 North Redwood	1	791749	113264
51306	2	1968016	1300 North Redwood	1	791753	113264
51306	2	1968017	1300 North Redwood	1	791775	113264
51306	2	1968018	1300 North Redwood	1	791749	113264
51306	2	1968019	1300 North Redwood	1	791753	113264
51306	3	1968030	1300 North Redwood	1	790791	113263
51306	3	1968031	1300 North Redwood	1	790789	113263
51306	3	1968032	1300 North Redwood	1	790790	113263
51306	3	1968033	1300 North Redwood	1	790791	113264
51306	3	1968034	1300 North Redwood	1	790789	113264
51306	3	1968035	1300 North Redwood	1	790790	113264
51306	3	1968036	1300 North Redwood	1	790791	113264
51306	3	1968037	1300 North Redwood	1	790789	113264
51306	3	1968038	1300 North Redwood	1	790790	113264
51306	3	1968039	1300 North Redwood	1	790791	113264
51306	4	1968101	1300 North Redwood	1	792114	113263
51306	4	1968102	1300 North Redwood	1	792116	113263
51306	4	1968103	1300 North Redwood	1	792112	113263
51306	4	1968104	1300 North Redwood	1	792113	113263
51306	4	1968105	1300 North Redwood	1	792115	113263
51306	4	1968106	1300 North Redwood	1	792120	113263
51306	4	1968107	1300 North Redwood	1	792117	113263
51306	4	1968108	1300 North Redwood	1	792114	113263
51306	4	1968109	1300 North Redwood	1	792118	113263
51306	4	1968110	1300 North Redwood	1	792116	113263
51306	4	1968111	1300 North Redwood	1	792119	113263
51306	4	1968112	1300 North Redwood	1	792112	113263
51306	4	1968113	1300 North Redwood	1	792121	113263
51306	4	1968114	1300 North Redwood	1	792113	113263
51306	4	1968115	1300 North Redwood	1	792115	113263
51306	4	1968116	1300 North Redwood	1	792120	113263
51306	4	1968117	1300 North Redwood	1	792117	113263
51306	4	1968118	1300 North Redwood	1	792114	113263
51306	4	1968119	1300 North Redwood	1	792118	113263
51306	4	1968120	1300 North Redwood	1	792116	113263
51306	4	1968121	1300 North Redwood	1	792119	113263
51306	4	1968122	1300 North Redwood	1	792112	113263
51306	4	1968123	1300 North Redwood	1	792121	113263
51306	4	1968124	1300 North Redwood	1	792113	113263
51306	4	1968125	1300 North Redwood	1	792115	113263
51306	4	1968126	1300 North Redwood	1	792120	113263
51306	4	1968127	1300 North Redwood	1	792117	113263
51306	4	1968128	1300 North Redwood	1	792114	113264
51306	4	1968129	1300 North Redwood	1	792118	113264
51306	4	1968130	1300 North Redwood	1	792116	113264
51306	4	1968131	1300 North Redwood	1	792119	113264
51306	4	1968132	1300 North Redwood	1	792112	113264
51306	4	1968133	1300 North Redwood	1	792121	113264
51306	4	1968134	1300 North Redwood	1	792113	113264
51306	4	1968135	1300 North Redwood	1	792115	113264
51306	4	1968136	1300 North Redwood	1	792112	113264
51306	4	1968137	1300 North Redwood	1	792115	113264
51306	4	1968138	1300 North Redwood	1	792114	113264
51306	4	1968139	1300 North Redwood	1	792113	113264
51306	4	1968140	1300 North Redwood	1	792115	113264
51306	4	1968141	1300 North Redwood	1	792117	113264
51306	4	1968142	1300 North Redwood	1	792120	113264
51306	4	1968143	1300 North Redwood	1	792117	113264
51306	4	1968144	1300 North Redwood	1	792114	113264
51306	4	1968145	1300 North Redwood	1	792118	113264
51306	4	1968146	1300 North Redwood	1	792116	113264
51306	4	1968147	1300 North Redwood	1	792119	113264
51306	4	1968148	1300 North Redwood	1	792112	113264
51306	4	1968149	1300 North Redwood	1	792121	113264
51306	4	1968150	1300 North Redwood	1	792113	113264
51306	4	1968151	1300 North Redwood	1	792115	113264
51306	4	1968152	1300 North Redwood	1	792120	113264
51306	4	1968153	1300 North Redwood	1	792117	113264
51306	4	1968154	1300 North Redwood	1	792114	113264
51306	4	1968155	1300 North Redwood	1	792118	113264
51306	4	1968156	1300 North Redwood	1	792116	113264
51306	4	1968157	1300 North Redwood	1	792119	113264
51306	4	1968158	1300 North Redwood	1	792112	113264
51306	4	1968159	1300 North Redwood	1	792121	113264
51306	4	1968160	1300 North Redwood	1	792114	113264
51306	4	1968161	1300 North Redwood	1	792116	113264
51306	24	2055718	1300 North Redwood	1	800761	113263
51306	24	2055719	1300 North Redwood	1	800762	113263
51306	24	2055720	1300 North Redwood	1	800763	113263
51306	24	2055721	1300 North Redwood	1	800759	113263
51306	24	2055722	1300 North Redwood	1	800760	113263
51306	24	2055723	1300 North Redwood	1	800761	113263
51306	24	2055724	1300 North Redwood	1	800762	113263
51306	24	2055725	1300 North Redwood	1	800763	113263
51306	24	2055726	1300 North Redwood	1	800759	113263
51306	24	2055727	1300 North Redwood	1	800760	113263
51306	24	2055728	1300 North Redwood	1	800761	113263
51306	24	2055729	1300 North Redwood	1	800762	113263
51306	24	2055730	1300 North Redwood	1	800763	113264
51306	24	2055731	1300 North Redwood	1	800759	113264
51306	24	2055732	1300 North Redwood	1	800760	113264
51306	24	2055733	1300 North Redwood	1	800761	113264
51306	24	2055734	1300 North Redwood	1	800762	113264
51306	24	2055735	1300 North Redwood	1	800763	113264
51306	24	2055736	1300 North Redwood	1	800759	113264
51306	24	2055737	1300 North Redwood	1	800760	113264
51306	24	2055738	1300 North Redwood	1	800761	113264
51306	24	2055739	1300 North Redwood	1	800762	113264
51306	24	2055740	1300 North Redwood	1	800763	113264
51306	24	2055741	1300 North Redwood	1	800759	113264
51306	24	2055742	1300 North Redwood	1	800760	113264
51306	24	2055743	1300 North Redwood	1	800761	113264
51306	24	2055744	1300 North Redwood	1	800762	113264
51306	24	2055745	1300 North Redwood	1	800728	113264
51306	24	2055746	1300 North Redwood	1	800761	113264
51306	24	2055747	1300 North Redwood	1	800762	113264
51306	25	2056582	1300 North Redwood	1	800833	113263
51306	25	2056583	1300 North Redwood	1	800831	113263
51306	25	2056584	1300 North Redwood	1	800832	113263
51306	25	2056585	1300 North Redwood	1	800833	113264
51306	25	2056586	1300 North Redwood	1	800831	113264
51306	25	2056587	1300 North Redwood	1	800832	113264
51306	25	2056588	1300 North Redwood	1	800833	113264
51306	25	2056589	1300 North Redwood	1	800831	113264
51306	25	2056590	1300 North Redwood	1	800832	113264
51306	25	2056591	1300 North Redwood	1	800833	113264
51307	2	1968162	Sandy Civic Center Station	0	791773	113265
51307	2	1968163	Sandy Civic Center Station	0	791780	113265
51307	2	1968164	Sandy Civic Center Station	0	791758	113265
51307	2	1968165	Sandy Civic Center Station	0	791780	113265
51307	2	1968166	Sandy Civic Center Station	0	791758	113265
51307	2	1968167	Sandy Civic Center Station	0	791775	113265
51307	2	1968168	Sandy Civic Center Station	0	791796	113265
51307	2	1968169	Sandy Civic Center Station	0	791847	113265
51307	2	1968170	Sandy Civic Center Station	0	791759	113265
51307	2	1968171	Sandy Civic Center Station	0	791784	113265
51307	2	1968172	Sandy Civic Center Station	0	791797	113265
51307	2	1968173	Sandy Civic Center Station	0	791784	113265
51307	2	1968174	Sandy Civic Center Station	0	791797	113265
51307	4	1968188	Sandy Civic Center Station	0	791601	113265
51307	4	1968189	Sandy Civic Center Station	0	791600	113265
51307	4	1968190	Sandy Civic Center Station	0	791602	113265
51307	4	1968191	Sandy Civic Center Station	0	792441	113265
51307	4	1968192	Sandy Civic Center Station	0	791605	113265
51307	4	1968193	Sandy Civic Center Station	0	791603	113265
51307	4	1968194	Sandy Civic Center Station	0	791601	113265
51307	4	1968195	Sandy Civic Center Station	0	791600	113265
51307	4	1968196	Sandy Civic Center Station	0	791602	113265
51307	4	1968197	Sandy Civic Center Station	0	791605	113265
51307	4	1968198	Sandy Civic Center Station	0	791603	113265
51307	4	1968199	Sandy Civic Center Station	0	791600	113265
51307	4	1968200	Sandy Civic Center Station	0	791602	113265
51307	4	1968201	Sandy Civic Center Station	0	791605	113265
51307	4	1968202	Sandy Civic Center Station	0	791603	113265
51307	4	1968203	Sandy Civic Center Station	0	792178	113265
51307	4	1968204	Sandy Civic Center Station	0	791602	113265
51307	4	1968205	Sandy Civic Center Station	0	791600	113265
51307	4	1968206	Sandy Civic Center Station	0	791606	113265
51307	4	1968207	Sandy Civic Center Station	0	792179	113265
51307	4	1968208	Sandy Civic Center Station	0	791603	113265
51307	4	1968209	Sandy Civic Center Station	0	790704	113265
51307	4	1968210	Sandy Civic Center Station	0	790803	113265
51307	24	2055748	Sandy Civic Center Station	0	800733	113265
51307	24	2055749	Sandy Civic Center Station	0	800736	113265
51307	24	2055750	Sandy Civic Center Station	0	800737	113265
51307	24	2055751	Sandy Civic Center Station	0	800736	113265
51307	24	2055752	Sandy Civic Center Station	0	800737	113265
51307	24	2055753	Sandy Civic Center Station	0	800728	113265
51307	24	2055754	Sandy Civic Center Station	0	800731	113265
51307	24	2055755	Sandy Civic Center Station	0	800732	113265
51307	24	2055756	Sandy Civic Center Station	0	800724	113265
51307	24	2055757	Sandy Civic Center Station	0	800727	113265
51307	24	2055758	Sandy Civic Center Station	0	800730	113265
51307	24	2055759	Sandy Civic Center Station	0	800727	113265
51307	24	2055760	Sandy Civic Center Station	0	800730	113265
51307	2	1968175	West Jordan City Center Station	1	791780	113266
51307	2	1968176	West Jordan City Center Station	1	791758	113266
51307	2	1968177	West Jordan City Center Station	1	791780	113266
51307	2	1968178	West Jordan City Center Station	1	791758	113266
51307	2	1968179	West Jordan City Center Station	1	791775	113266
51307	2	1968180	West Jordan City Center Station	1	791796	113266
51307	2	1968181	West Jordan City Center Station	1	791847	113266
51307	2	1968182	West Jordan City Center Station	1	791759	113266
51307	2	1968183	West Jordan City Center Station	1	791784	113266
51307	2	1968184	West Jordan City Center Station	1	791797	113266
51307	2	1968185	West Jordan City Center Station	1	791784	113266
51307	2	1968186	West Jordan City Center Station	1	791797	113266
51307	2	1968187	West Jordan City Center Station	1	791775	113266
51307	4	1968211	West Jordan City Center Station	1	791600	113266
51307	4	1968212	West Jordan City Center Station	1	791602	113266
51307	4	1968213	West Jordan City Center Station	1	792441	113266
51307	4	1968214	West Jordan City Center Station	1	791605	113266
51307	4	1968215	West Jordan City Center Station	1	791603	113266
51307	4	1968216	West Jordan City Center Station	1	791601	113266
51307	4	1968217	West Jordan City Center Station	1	791600	113266
51307	4	1968218	West Jordan City Center Station	1	791602	113266
51307	4	1968219	West Jordan City Center Station	1	791605	113266
51307	4	1968220	West Jordan City Center Station	1	791603	113266
51307	4	1968221	West Jordan City Center Station	1	791600	113266
51307	4	1968222	West Jordan City Center Station	1	791602	113266
51307	4	1968223	West Jordan City Center Station	1	791605	113266
51307	4	1968224	West Jordan City Center Station	1	791602	113266
51307	4	1968225	West Jordan City Center Station	1	791603	113266
51307	4	1968226	West Jordan City Center Station	1	791605	113266
51307	4	1968227	West Jordan City Center Station	1	791606	113266
51307	4	1968228	West Jordan City Center Station	1	792179	113266
51307	4	1968229	West Jordan City Center Station	1	791603	113266
51307	4	1968230	West Jordan City Center Station	1	790704	113266
51307	4	1968231	West Jordan City Center Station	1	791602	113266
51307	4	1968232	West Jordan City Center Station	1	791600	113266
51307	4	1968233	West Jordan City Center Station	1	791606	113266
51307	24	2055761	West Jordan City Center Station	1	800736	113266
51307	24	2055762	West Jordan City Center Station	1	800737	113266
51307	24	2055763	West Jordan City Center Station	1	800736	113266
51307	24	2055764	West Jordan City Center Station	1	800737	113266
51307	24	2055765	West Jordan City Center Station	1	800728	113266
51307	24	2055766	West Jordan City Center Station	1	800731	113266
51307	24	2055767	West Jordan City Center Station	1	800732	113266
51307	24	2055768	West Jordan City Center Station	1	800724	113266
51307	24	2055769	West Jordan City Center Station	1	800727	113266
51307	24	2055770	West Jordan City Center Station	1	800730	113266
51307	24	2055771	West Jordan City Center Station	1	800727	113266
51307	24	2055772	West Jordan City Center Station	1	800730	113266
51307	24	2055773	West Jordan City Center Station	1	800728	113266
51308	2	1968234	9400 S 2000 E Park & Ride	0	791775	113267
51308	2	1968235	9400 S 2000 E Park & Ride	0	791797	113267
51308	2	1968236	9400 S 2000 E Park & Ride	0	791796	113267
51308	2	1968237	9400 S 2000 E Park & Ride	0	791847	113267
51308	2	1968238	9400 S 2000 E Park & Ride	0	791839	113267
51308	2	1968239	9400 S 2000 E Park & Ride	0	791809	113267
51308	2	1968240	9400 S 2000 E Park & Ride	0	791849	113267
51308	2	1968241	9400 S 2000 E Park & Ride	0	791806	113267
51308	2	1968242	9400 S 2000 E Park & Ride	0	791786	113267
51308	2	1968243	9400 S 2000 E Park & Ride	0	791813	113267
51308	2	1968244	9400 S 2000 E Park & Ride	0	791840	113267
51308	2	1968245	9400 S 2000 E Park & Ride	0	791799	113267
51308	2	1968246	9400 S 2000 E Park & Ride	0	791785	113267
51308	2	1968247	9400 S 2000 E Park & Ride	0	791805	113267
51308	2	1968248	9400 S 2000 E Park & Ride	0	791809	113267
51308	2	1968249	9400 S 2000 E Park & Ride	0	791811	113267
51308	2	1968250	9400 S 2000 E Park & Ride	0	791812	113267
51308	2	1968251	9400 S 2000 E Park & Ride	0	791773	113267
51308	2	1968252	9400 S 2000 E Park & Ride	0	791795	113267
51308	2	1968253	9400 S 2000 E Park & Ride	0	791796	113267
51308	2	1968254	9400 S 2000 E Park & Ride	0	791839	113267
51308	2	1968255	9400 S 2000 E Park & Ride	0	791840	113267
51308	2	1968256	9400 S 2000 E Park & Ride	0	791768	113267
51308	2	1968257	9400 S 2000 E Park & Ride	0	791758	113267
51308	2	1968258	9400 S 2000 E Park & Ride	0	791782	113267
51308	2	1968259	9400 S 2000 E Park & Ride	0	791839	113267
51308	2	1968260	9400 S 2000 E Park & Ride	0	791784	113267
51308	2	1968261	9400 S 2000 E Park & Ride	0	791797	113267
51308	3	1968291	9400 S 2000 E Park & Ride	0	790804	113267
51308	3	1968292	9400 S 2000 E Park & Ride	0	790727	113267
51308	3	1968293	9400 S 2000 E Park & Ride	0	790724	113267
51308	3	1968294	9400 S 2000 E Park & Ride	0	790725	113267
51308	3	1968295	9400 S 2000 E Park & Ride	0	790726	113267
51308	3	1968296	9400 S 2000 E Park & Ride	0	790694	113267
51308	3	1968297	9400 S 2000 E Park & Ride	0	790727	113267
51308	3	1968298	9400 S 2000 E Park & Ride	0	790724	113267
51308	3	1968299	9400 S 2000 E Park & Ride	0	790725	113267
51308	3	1968300	9400 S 2000 E Park & Ride	0	790726	113267
51308	4	1976125	9400 S 2000 E Park & Ride	0	791975	113267
51308	4	1976126	9400 S 2000 E Park & Ride	0	791900	113267
51308	4	1976127	9400 S 2000 E Park & Ride	0	792384	113267
51308	4	1976128	9400 S 2000 E Park & Ride	0	792426	113267
51308	4	1976129	9400 S 2000 E Park & Ride	0	791892	113267
51308	4	1976130	9400 S 2000 E Park & Ride	0	791900	113267
51308	4	1976131	9400 S 2000 E Park & Ride	0	791901	113267
[truncated: 9,052 more rows]
